# Supplementary material for: Evaluating the Influence of the Client Behavior in Cloud Computing
Source: PLoS One. 2016 Jul 21;11(7):e0158291. doi: 10.1371/journal.pone.0158291 (PMC4956168; doi:10.1371/journal.pone.0158291)
Supplement: S1 Table — A support information file is added to the set of publication files containing the data generated by simulation experiments with CloudSim. (XLSX) [file pone.0158291.s001.xlsx]

## Sheet: Experiments_Table
	Sets of Experiments	Factors	Experiment	Levels
	1	Modes of Submission	Exp1	Request Vector
			Exp2	Real-Time Request
			Exp3 - Dependent Group	Group Request - Dependent
			Exp3 - Independent Group	Group Request - Independent
			Exp4	Standard CloudSim API
	2	Request Arrival Process	Exp5 e Exp9	Without Bursty
			Exp11 e Exp12	With Burst
		Start of Think Time	Exp5 e Exp11	After sent of the previous request
			Exp9 e Exp12	After arrival of the complete response of the previous request
	3	Network latency between client and Broker	Exp7	Homogeneous latency
			Exp8	Heterogeneous latency

## Sheet: Average_Response_Variables
Experiment	Description	Round Trip Time (RTT)
		Rep1	Rep2	Rep3	Rep4	Rep5	Rep6	Rep7	Rep8	Rep9	Rep10	Average	Standard Deviation	Confidence Interval
Exp1	Request Vector	13.8107	13.7429	13.7746	13.7793	13.6843	13.7407	13.7666	13.711	13.7507	13.7555	13.7516	0.0356019	0.0220659
Exp2	Real-Time Request	14.1034	14.066	14.1684	14.1152	14.0972	14.1561	14.1893	14.0615	14.0642	14.0613	14.1083	0.0480547	0.0297841
Exp3	Group - Dependent	184.83	187.7	187.93	185.58	185.94	184.36	185.96	184.85	185.18	186.86	185.919	1.22583	0.759762
Exp3	Group - Independent	81.05	81.34	81.57	81.65	81.45	81.13	81.42	80.92	81.4	81.43	81.336	0.231814	0.143677
Exp4	CloudSim Default	1255.1	1255.1	1255.1	1255.1	1255.1	1255.1	1255.1	1255.1	1255.1	1255.1	1255.1	2.39673e-13	1.48548e-13
Exp5	Without Bursty/Waiting response	13.8302	13.7194	13.775	13.7458	13.7687	13.7825	13.6937	13.7818	13.7372	13.7034	13.7538	0.0419071	0.0259738
Exp11	With Burst/ waiting for response	21.3774	22.7198	22.65	22.9	23.6901	23.8186	23.4846	22.94	21.8807	20.7453	22.6207	1.00698	0.62412
Exp7	homogeneous latency	13.7798	13.7676	13.7157	13.8397	13.799	13.7647	13.8053	13.7289	13.7862	13.7555	13.7742	0.0365214	0.0226358
Exp8	heterogeneous latency	13.7	13.73	13.7311	13.74	13.75	13.7	13.77	13.75	13.7466	13.7532	13.7371	0.0226354	0.0140293
Exp9	Without Burst/ NOT waiting for response	531.651	531.654	531.653	531.655	531.652	531.652	531.652	531.652	531.653	531.653	531.653	0.0011595	0.000718653
Exp12	With Burst/ NOT waiting for response	916.265	1005.12	890.166	851.5	829.745	1194.32	1030.6	1089.92	981.724	991.28	978.064	111.813	69.3014
Experiment	Description	Execution Time
		Rep1	Rep2	Rep3	Rep4	Rep5	Rep6	Rep7	Rep8	Rep9	Rep10	Average	Standard Deviation	Confidence Interval
Exp1	Request Vector	10.0138	10.0144	10.0137	10.0134	10.0142	10.0135	10.0138	10.0145	10.014	10.0144	10.014	0.000391188	0.000242456
Exp2	Real-Time Request	10.0154	10.0154	10.0161	10.0151	10.0164	10.0166	10.0153	10.0151	10.0151	10.0153	10.0156	0.000552905	0.000342688
Exp3	Group - Dependent	10	10	10	10	10	10	10	10	10	10	10	0	#NUM!
Exp3	Group - Independent	10	10	10	10	10	10	10	10	10	10	10	0	#NUM!
Exp4	CloudSim Default	10	10	10	10	10	10	10	10	10	10	10	0	#NUM!
Exp5	Without Bursty/Waiting response	10.0143	10.0145	10.0141	10.0146	10.0136	10.0132	10.0137	10.0136	10.0138	10.0146	10.014	0.000477271	0.00029581
Exp11	With Burst/ waiting for response	10.0129	10.007	10	10.0104	10.0038	10.0116	10.0042	10.004	10.0074	10.007	10.0068	0.00398989	0.00247291
Exp7	homogeneous latency	10.0142	10.0138	10.0131	10.0136	10.0137	10.013	10.0142	10.0154	10.0151	10.0141	10.014	0.000755419	0.000468205
Exp8	heterogeneous latency	10.0217	10.0227	10.0218	10.0222	10.0212	10.0224	10.0222	10.0216	10.0214	10.0218	10.0219	0.000465964	0.000288802
Exp9	Without Burst/ NOT waiting for response	10.0006	10.0006	10.0006	10.0006	10.0006	10.0006	10.0006	10.0006	10.0006	10.0006	10.0006	0	#NUM!
Exp12	With Burst/ NOT waiting for response	10.0025	10.0038	10.0063	10.003	10.0067	10.0009	10.002	10.001	10.0026	10.002	10.0031	0.00199847	0.00123864
Experiment	Description	Waiting_Time
		Rep1	Rep2	Rep3	Rep4	Rep5	Rep6	Rep7	Rep8	Rep9	Rep10	Average	Standard Deviation	Confidence Interval
Exp1	Request Vector	2.79699	2.72856	2.76094	2.76601	2.67006	2.72724	2.75286	2.69661	2.73667	2.74111	2.7377	0.0358319	0.0222084
Exp2	Real-Time Request	3.0881	3.05064	3.15233	3.10004	3.08086	3.13954	3.17401	3.04637	3.04911	3.04604	3.09271	0.0478065	0.0296302
Exp3	Group - Dependent	173.83	176.7	176.93	174.58	174.94	173.36	174.96	173.85	174.18	175.86	174.919	1.22583	0.759762
Exp3	Group - Independent	70.05	70.34	70.57	70.65	70.45	70.13	70.42	69.92	70.4	70.43	70.336	0.231814	0.143677
Exp4	CloudSim Default	1245	1245	1245	1245	1245	1245	1245	1245	1245	1245	1245	0	#NUM!
Exp5	Without Bursty/Waiting response	2.81593	2.70493	2.76099	2.73126	2.75515	2.76927	2.68002	2.76827	2.72348	2.68881	2.73981	0.0420155	0.026041
Exp11	With Burst/ waiting for response	10.3646	11.7128	11.65	11.89	12.6864	12.8071	12.4804	11.94	10.8733	9.73844	11.6143	1.00802	0.624764
Exp7	homogeneous latency	2.76559	2.75382	2.70259	2.82613	2.78532	2.7517	2.79112	2.71354	2.77119	2.74141	2.76024	0.0365837	0.0226744
Exp8	heterogeneous latency	1.73	1.76	1.76	1.77	1.78	1.75	1.8	1.78	1.77771	1.75	1.76577	0.0199463	0.0123626
Exp9	Without Burst/ NOT waiting for response	520.65	520.653	520.652	520.654	520.651	520.651	520.651	520.651	520.652	520.652	520.652	0.0011595	0.000718653
Exp12	With Burst/ NOT waiting for response	905.262	994.12	879.16	840.5	818.738	1183.32	1019.6	1078.92	970.721	980.28	967.062	111.815	69.3022
Experiment	Description	Service Time = (Execution_Time + Waiting_Time)
		Rep1	Rep2	Rep3	Rep4	Rep5	Rep6	Rep7	Rep8	Rep9	Rep10	Average	Standard Deviation	Confidence Interval
Exp1	Request Vector	12.8108	12.743	12.7746	12.7794	12.6843	12.7408	12.7667	12.7111	12.7507	12.7555	12.7517	0.0337838	0.020939
Exp2	Real-Time Request	13.1035	13.0661	13.1684	13.1152	13.0973	13.1561	13.1893	13.0615	13.0642	13.0613	13.1083	0.0455796	0.02825
Exp3	Group - Dependent	183.83	186.7	186.93	184.58	184.94	183.36	184.96	183.85	184.18	185.86	184.919	1.16292	0.720774
Exp3	Group - Independent	80.05	80.34	80.57	80.65	80.45	80.13	80.42	79.92	80.4	80.43	80.336	0.219918	0.136304
Exp4	CloudSim Default	1255	1255	1255	1255	1255	1255	1255	1255	1255	1255	1255	0	#NUM!
Exp5	Without Bursty/Waiting response	12.8303	12.7194	12.7751	12.7459	12.7688	12.7825	12.6937	12.7819	12.7373	12.7034	12.7538	0.0419068	0.0259736
Exp11	With Burst/ waiting for response	20.3774	21.7198	21.65	21.9004	22.6901	22.8187	22.4846	21.944	20.8808	19.7454	21.6211	1.00713	0.624211
Exp7	homogeneous latency	12.7795	12.7676	12.7157	12.8397	12.799	12.7647	12.8053	12.7289	12.7863	12.7555	12.7742	0.034644	0.0214722
Exp8	heterogeneous latency	11.7517	11.7827	11.7818	11.7922	11.8012	11.7724	11.8222	11.8016	11.7992	11.7718	11.7877	0.0188657	0.0116929
Exp9	Without Burst/ NOT waiting for response	530.651	530.654	530.653	530.655	530.652	530.652	530.652	530.652	530.653	530.653	530.653	0.0011595	0.000718653
Exp12	With Burst/ NOT waiting for response	915.265	1004.12	889.166	850.503	828.745	1193.32	1029.6	1088.92	980.724	990.282	977.065	111.813	69.3013
Experiment	Description	Throughput
		Rep1	Rep2	Rep3	Rep4	Rep5	Rep6	Rep7	Rep8	Rep9	Rep10	Average	Standard Deviation	Confidence Interval
Exp1	Request Vector	3.47403	3.48355	3.4756	3.47721	3.48817	3.48298	3.47493	3.48393	3.47909	3.48305	3.48025	0.00473385	0.00293402
Exp2	Real-Time Request	3.65867	3.66443	3.64788	3.65658	3.65931	3.65011	3.64575	3.66442	3.66371	3.6643	3.65752	0.00723844	0.00448635
Exp3	Group - Dependent	1.85	1.83	1.82	1.85	1.85	1.86	1.85	1.85	1.85	1.84	1.845	0.0117851	0.00730435
Exp3	Group - Independent	3.98406	3.98406	3.9801	3.98406	3.98406	3.98406	3.9801	3.98406	3.98406	3.9801	3.98287	0.00191491	0.00118685
Exp4	CloudSim Default	4	4	4	4	4	4	4	4	4	4	4	0	#NUM!
Exp5	Without Bursty/Waiting response	3.45485	3.48212	3.48191	3.48316	3.4772	3.47685	3.48652	3.47947	3.48367	3.48569	3.47914	0.00912635	0.00565647
Exp11	With Burst/ waiting for response	2.80912	3.64586	3.36442	3.27667	3.77168	3.81821	3.77124	3.12018	2.93945	3.37671	3.38935	0.360052	0.223159
Exp7	homogeneous latency	3.47372	3.48065	3.48421	3.47022	3.47285	3.48298	3.47479	3.48073	3.47641	3.47783	3.47744	0.00463089	0.0028702
Exp8	heterogeneous latency	3.46	3.46	3.46	3.46	3.46	3.46	3.46	3.46	3.45	3.46	3.459	0.00316228	0.00195996
Experiment	Description	Network Delay
		Rep1	Rep2	Rep3	Rep4	Rep5	Rep6	Rep7	Rep8	Rep9	Rep10	Average	Standard Deviation	Confidence Interval
Exp7	homogeneous latency	1.00027	0.999968	0.99998	0.999962	0.999974	0.999932	0.999962	0.999945	0.999976	1.00001	0.999998	9.75701e-05	6.04735e-05
Exp8	heterogeneous latency	1.94832	1.94728	1.94938	1.94778	1.94877	1.92759	1.94784	1.94844	1.94747	1.98138	1.94943	0.01297	0.00803874

## Sheet: Sample_Exp1
			Colar aqui os resultados de alguma das repetições							Monitor de Requisições					Monitor de Recursos
Sequence	CloudletID	Cloudlet_Id2	Execution_Time	Start_Time	Finish_Time	Round_Trip_Time	Arrival_Time	Waiting_Time		Clock	Slot	Quant. Cloudlets	taxa de chegada		Clock	% mips
0	100046	901	10	50.5	60.5	11	50.5	0		58	0	100	14		3	0
1	40007	301	10	50.5	60.5	11	50.5	0		65	1	0	0		4	0
2	180154	1701	10	50.5	60.5	11	50.5	0		72	2	40	6		5	0
3	310466	3001	10	50.5	60.5	11	50.5	0		79	3	40	6		6	0
4	20002	101	10	50.5	60.5	11	50.5	0		86	4	20	3		7	0
5	70022	601	10	50.5	60.5	11	50.5	0		93	5	20	3		8	0
6	220232	2101	10	50.5	60.5	11	50.5	0		100	6	40	6		9	0
7	350596	3401	10	50.5	60.5	11	50.5	0		107	7	22	3		10	0
8	50011	401	10	50.5	60.5	11	50.5	0		114	8	18	3		11	0
9	90037	801	10	50.5	60.5	11	50.5	0		121	9	0	0		12	0
10	230254	2201	10	50.5	60.5	11	50.5	0		128	10	0	0		13	0
11	300436	2901	10	50.5	60.5	11	50.5	0		135	11	0	0		14	0
12	10001	1	10	50.5	60.5	11	50.5	0		142	12	18	3		15	0
13	170137	1601	10	50.5	60.5	11	50.5	0		149	13	0	0		16	0
14	270352	2601	10	50.5	60.5	11	50.5	0		156	14	40	6		17	0
15	400781	3901	10	50.5	60.5	11	50.5	0		163	15	39	6		18	0
16	60016	501	10	50.5	60.5	11	50.5	0		170	16	43	6		19	0
17	150106	1401	10	50.5	60.5	11	50.5	0		177	17	22	3		20	0
18	190172	1801	10	50.5	60.5	11	50.5	0		184	18	17	2		21	0
19	330529	3201	10	50.5	60.5	11	50.5	0		191	19	33	6		22	0
20	30004	201	10	50.5	60.5	11	50.5	0		198	20	6	1		23	0
21	200191	1901	10	50.5	60.5	11	50.5	0		205	21	20	2		24	0
22	240277	2301	10	50.5	60.5	11	50.5	0		212	22	22	3		25	0
23	340562	3301	10	50.5	60.5	11	50.5	0		219	23	32	5		26	0
24	80029	701	10	50.5	60.5	11	50.5	0		226	24	11	1		27	0
25	120067	1101	10	50.5	60.5	11	50.5	0		233	25	39	5		28	0
26	250301	2401	10	50.5	60.5	11	50.5	0		240	26	33	5		29	0
27	360631	3501	10	50.5	60.5	11	50.5	0		247	27	24	4		30	0
28	110056	1001	10	50.5	60.5	11	50.5	0		254	28	26	3		31	0
29	210211	2001	10	50.5	60.5	11	50.5	0		261	29	35	5		32	0
30	260326	2501	10	50.5	60.5	11	50.5	0		268	30	21	3		33	0
31	370667	3601	10	50.5	60.5	11	50.5	0		275	31	24	4		34	0
32	130079	1201	10	50.5	60.5	11	50.5	0		282	32	43	7		35	0
33	140092	1301	10	50.5	60.5	11	50.5	0		289	33	29	4		36	0
34	280379	2701	10	50.5	60.5	11	50.5	0		296	34	28	4		37	0
35	390742	3801	10	50.5	60.5	11	50.5	0		303	35	40	6		38	0
36	160121	1501	10	50.5	60.5	11	50.5	0		310	36	34	5		39	0
37	290407	2801	10	50.5	60.5	11	50.5	0		317	37	35	6		40	0
38	320497	3101	10	50.5	60.5	11	50.5	0		324	38	24	3		41	0
39	380704	3701	10	50.5	60.5	11	50.5	0		331	39	24	3		42	0
40	793082	7801	10	60.5	70.5	21	50.5	10		338	40	35	5		43	0
41	712486	7001	10	60.5	70.5	21	50.5	10		345	41	19	3		44	0
42	611831	6001	10	60.5	70.5	21	50.5	10		352	42	15	1		45	0
43	481129	4701	10	60.5	70.5	21	50.5	10		359	43	28	4		46	0
44	742702	7301	10	60.5	70.5	21	50.5	10		366	44	10	2		47	0
45	732629	7201	10	60.5	70.5	21	50.5	10		373	45	15	2		48	0
46	652081	6401	10	60.5	70.5	21	50.5	10		380	46	25	4		49	0
47	430904	4201	10	60.5	70.5	21	50.5	10		387	47	9	1		50	0
48	873742	8601	10	60.5	70.5	21	50.5	10		394	48	6	1		51	100
49	672212	6601	10	60.5	70.5	21	50.5	10		401	49	23	4		52	100
50	581654	5701	10	60.5	70.5	21	50.5	10		408	50	30	3		53	100
51	491177	4801	10	60.5	70.5	21	50.5	10		415	51	31	5		54	100
52	752776	7401	10	60.5	70.5	21	50.5	10		422	52	36	5		55	100
53	682279	6701	10	60.5	70.5	21	50.5	10		429	53	35	5		56	100
54	511276	5001	10	60.5	70.5	21	50.5	10		436	54	29	4		57	100
55	420862	4101	10	60.5	70.5	21	50.5	10		443	55	33	5		58	100
56	762851	7501	10	60.5	70.5	21	50.5	10		450	56	40	5		59	100
57	662146	6501	10	60.5	70.5	21	50.5	10		457	57	23	4		60	100
58	571597	5601	10	60.5	70.5	21	50.5	10		464	58	37	5		61	100
59	521327	5101	10	60.5	70.5	21	50.5	10		471	59	15	3		62	100
60	722557	7101	10	60.5	70.5	21	50.5	10		478	60	27	3		63	100
61	621892	6101	10	60.5	70.5	21	50.5	10		485	61	24	3		64	100
62	541432	5301	10	60.5	70.5	21	50.5	10		492	62	26	5		65	100
63	471082	4601	10	60.5	70.5	21	50.5	10		499	63	32	4		66	100
64	863656	8501	10	60.5	70.5	21	50.5	10		506	64	21	3		67	100
65	642017	6301	10	60.5	70.5	21	50.5	10		513	65	24	4		68	100
66	561541	5501	10	60.5	70.5	21	50.5	10		520	66	15	1		69	100
67	440947	4301	10	60.5	70.5	21	50.5	10		527	67	17	3		70	100
68	702416	6901	10	60.5	70.5	21	50.5	10		534	68	32	4		71	100
69	631954	6201	10	60.5	70.5	21	50.5	10		541	69	23	3		72	100
70	531379	5201	10	60.5	70.5	21	50.5	10		548	70	34	5		73	100
71	461036	4501	10	60.5	70.5	21	50.5	10		555	71	30	5		74	100
72	823322	8101	10	60.5	70.5	21	50.5	10		562	72	42	6		75	100
73	601771	5901	10	60.5	70.5	21	50.5	10		569	73	30	4		76	100
74	551486	5401	10	60.5	70.5	21	50.5	10		576	74	22	3		77	100
75	410821	4001	10	60.5	70.5	21	50.5	10		583	75	24	4		78	100
76	692347	6801	10	60.5	70.5	21	50.5	10		590	76	23	3		79	100
77	591712	5801	10	60.5	70.5	21	50.5	10		597	77	18	2		80	100
78	501226	4901	10	60.5	70.5	21	50.5	10		604	78	28	4		81	100
79	450991	4401	10	60.5	70.5	21	50.5	10		611	79	19	2		82	100
80	170138	1602	10	70.5	80.5	13.48	68.02	2.48		618	80	21	4		83	100
81	50012	402	10	70.5	80.5	13.48	68.02	2.48		625	81	29	4		84	100
82	1004951	9901	10	70.5	80.5	31	50.5	20		632	82	32	4		85	100
83	853571	8401	10	70.5	80.5	31	50.5	20		639	83	35	5		86	100
84	200192	1902	10	70.5	80.5	13.48	68.02	2.48		646	84	21	3		87	100
85	40008	302	10	70.5	80.5	13.48	68.02	2.48		653	85	30	4		88	100
86	994852	9801	10	70.5	80.5	31	50.5	20		660	86	32	6		89	100
87	833404	8201	10	70.5	80.5	31	50.5	20		667	87	39	5		90	100
88	190173	1802	10	70.5	80.5	13.48	68.02	2.48		674	88	31	5		91	100
89	120068	1102	10	70.5	80.5	13.48	68.02	2.48		681	89	26	4		92	100
90	924187	9101	10	70.5	80.5	31	50.5	20		688	90	19	3		93	100
91	944372	9301	10	70.5	80.5	31	50.5	20		695	91	24	3		94	100
92	140093	1302	10	70.5	80.5	13.48	68.02	2.48		702	92	18	3		95	100
93	90038	802	10	70.5	80.5	13.48	68.02	2.48		709	93	21	3		96	100
94	904006	8901	10	70.5	80.5	31	50.5	20		716	94	20	2		97	100
95	803161	7901	10	70.5	80.5	31	50.5	20		723	95	17	3		98	100
96	150107	1402	10	70.5	80.5	13.48	68.02	2.48		730	96	26	3		99	100
97	30005	202	10	70.5	80.5	13.48	68.02	2.48		737	97	28	4		100	100
98	984754	9701	10	70.5	80.5	31	50.5	20		744	98	29	4		101	100
99	893917	8801	10	70.5	80.5	31	50.5	20		751	99	24	3		102	100
100	130080	1202	10	70.5	80.5	13.48	68.02	2.48		758	100	29	5		103	100
101	80030	702	10	70.5	80.5	13.48	68.02	2.48		765	101	32	4		104	100
102	954466	9401	10	70.5	80.5	31	50.5	20		772	102	37	5		105	100
103	883829	8701	10	70.5	80.5	31	50.5	20		779	103	32	5		106	100
104	180155	1702	10	70.5	80.5	13.48	68.02	2.48		786	104	36	4		107	100
105	70023	602	10	70.5	80.5	13.48	68.02	2.48		793	105	23	4		108	100
106	964561	9501	10	70.5	80.5	31	50.5	20		800	106	34	5		109	100
107	914096	9001	10	70.5	80.5	31	50.5	20		807	107	28	4		110	100
108	110057	1002	10	70.5	80.5	13.48	68.02	2.48		814	108	25	4		111	95
109	10002	2	10	70.5	80.5	13.48	68.02	2.48		821	109	28	4		112	95
110	974657	9601	10	70.5	80.5	31	50.5	20		828	110	22	3		113	95
111	783004	7701	10	70.5	80.5	31	50.5	20		835	111	23	4		114	100
112	160122	1502	10	70.5	80.5	13.48	68.02	2.48		842	112	27	4		115	100
113	60017	502	10	70.5	80.5	13.48	68.02	2.48		849	113	28	3		116	100
114	934279	9201	10	70.5	80.5	31	50.5	20		856	114	26	5		117	100
115	813241	8001	10	70.5	80.5	31	50.5	20		863	115	22	3		118	100
116	100047	902	10	70.5	80.5	13.48	68.02	2.48		870	116	22	3		119	100
117	20003	102	10	70.5	80.5	13.48	68.02	2.48		877	117	22	4		120	100
118	843487	8301	10	70.5	80.5	31	50.5	20		884	118	22	3		121	55
119	772927	7601	10	70.5	80.5	31	50.5	20		891	119	30	4		122	55
120	631955	6202	10	80.5	90.5	13.48	78.02	2.48		898	120	30	5		123	55
121	511277	5002	10	80.5	90.5	13.48	78.02	2.48		905	121	35	5		124	50
122	430905	4202	10	80.5	90.5	13.48	78.02	2.48		912	122	23	4		125	50
123	290408	2802	10	80.5	90.5	23.48	68.02	12.48		919	123	24	4		126	50
124	571598	5602	10	80.5	90.5	13.48	78.02	2.48		926	124	23	3		127	50
125	491178	4802	10	80.5	90.5	13.48	78.02	2.48		933	125	17	2		128	50
126	350597	3402	10	80.5	90.5	23.48	68.02	12.48		940	126	20	3		129	50
127	250302	2402	10	80.5	90.5	23.48	68.02	12.48		947	127	27	3		130	50
128	611832	6002	10	80.5	90.5	13.48	78.02	2.48		954	128	20	3		131	0
129	501227	4902	10	80.5	90.5	13.48	78.02	2.48		961	129	22	3		132	0
130	400782	3902	10	80.5	90.5	23.48	68.02	12.48		968	130	18	2		133	0
131	300437	2902	10	80.5	90.5	23.48	68.02	12.48		975	131	16	2		134	0
132	561542	5502	10	80.5	90.5	13.48	78.02	2.48		982	132	13	2		135	0
133	481130	4702	10	80.5	90.5	13.48	78.02	2.48		989	133	8	1		136	0
134	360632	3502	10	80.5	90.5	23.48	68.02	12.48		996	134	8	1		137	0
135	240278	2302	10	80.5	90.5	23.48	68.02	12.48		1003	135	15	2		138	0
136	531380	5202	10	80.5	90.5	13.48	78.02	2.48		1010	136	7	1		139	0
137	461037	4502	10	80.5	90.5	13.48	78.02	2.48		1017	137	16	2		140	45
138	420863	4102	10	80.5	90.5	13.48	78.02	2.48		1024	138	15	2		141	45
139	260327	2502	10	80.5	90.5	23.48	68.02	12.48		1031	139	13	2		142	45
140	521328	5102	10	80.5	90.5	13.48	78.02	2.48		1038	140	16	3		143	45
141	450992	4402	10	80.5	90.5	13.48	78.02	2.48		1045	141	14	1		144	45
142	390743	3802	10	80.5	90.5	23.48	68.02	12.48		1052	142	15	3		145	45
143	220233	2102	10	80.5	90.5	23.48	68.02	12.48		1059	143	16	2		146	45
144	601772	5902	10	80.5	90.5	13.48	78.02	2.48		1066	144	25	3		147	45
145	380705	3702	10	80.5	90.5	23.48	68.02	12.48		1073	145	18	4		148	45
146	320498	3102	10	80.5	90.5	23.48	68.02	12.48		1080	146	31	4		149	45
147	280380	2702	10	80.5	90.5	23.48	68.02	12.48		1087	147	34	5		150	55
148	551487	5402	10	80.5	90.5	13.48	78.02	2.48		1094	148	32	5		151	55
149	440948	4302	10	80.5	90.5	13.48	78.02	2.48		1101	149	29	4		152	55
150	310467	3002	10	80.5	90.5	23.48	68.02	12.48		1108	150	33	4		153	55
151	230255	2202	10	80.5	90.5	23.48	68.02	12.48		1115	151	28	4		154	55
152	541433	5302	10	80.5	90.5	13.48	78.02	2.48		1122	152	35	5		155	55
153	410822	4002	10	80.5	90.5	13.48	78.02	2.48		1129	153	30	5		156	100
154	330530	3202	10	80.5	90.5	23.48	68.02	12.48		1136	154	27	4		157	100
155	270353	2602	10	80.5	90.5	23.48	68.02	12.48		1143	155	28	3		158	100
156	471083	4602	10	80.5	90.5	13.48	78.02	2.48		1150	156	31	4		159	100
157	370668	3602	10	80.5	90.5	23.48	68.02	12.48		1157	157	23	4		160	100
158	340563	3302	10	80.5	90.5	23.48	68.02	12.48		1164	158	30	5		161	100
159	210212	2002	10	80.5	90.5	23.48	68.02	12.48		1171	159	32	5		162	100
160	813242	8002	10	90.5	100.5	13.48	88.02	2.48		1178	160	33	4		163	100
161	80031	703	10	90.5	100.5	17.9	83.6	6.9		1185	161	26	3		164	100
162	30006	203	10	90.5	100.5	17.9	83.6	6.9		1192	162	26	3		165	100
163	712487	7002	10	90.5	100.5	23.48	78.02	12.48		1199	163	28	4		166	100
164	120069	1103	10	90.5	100.5	17.9	83.6	6.9		1206	164	17	4		167	100
165	20004	103	10	90.5	100.5	17.9	83.6	6.9		1213	165	26	2		168	100
166	793083	7802	10	90.5	100.5	23.48	78.02	12.48		1220	166	22	3		169	100
167	682280	6702	10	90.5	100.5	23.48	78.02	12.48		1227	167	17	3		170	100
168	200193	1903	10	90.5	100.5	17.9	83.6	6.9		1234	168	19	3		171	100
169	70024	603	10	90.5	100.5	17.9	83.6	6.9		1241	169	18	2		172	100
170	742703	7302	10	90.5	100.5	23.48	78.02	12.48		1248	170	14	2		173	100
171	672213	6602	10	90.5	100.5	23.48	78.02	12.48		1255	171	15	3		174	100
172	783005	7702	10	90.5	100.5	13.48	88.02	2.48		1262	172	25	4		175	100
173	140094	1303	10	90.5	100.5	17.9	83.6	6.9		1269	173	22	3		176	100
174	732630	7202	10	90.5	100.5	23.48	78.02	12.48		1276	174	16	2		177	100
175	662147	6502	10	90.5	100.5	23.48	78.02	12.48		1283	175	22	3		178	100
176	170139	1603	10	90.5	100.5	17.9	83.6	6.9		1290	176	23	3		179	100
177	10003	3	10	90.5	100.5	17.9	83.6	6.9		1297	177	26	4		180	100
178	863657	8502	10	90.5	100.5	23.48	78.02	12.48		1304	178	31	4		181	100
179	702417	6902	10	90.5	100.5	23.48	78.02	12.48		1311	179	25	4		182	100
180	100048	903	10	90.5	100.5	17.9	83.6	6.9		1318	180	39	5		183	100
181	90039	803	10	90.5	100.5	17.9	83.6	6.9		1325	181	32	5		184	100
182	60018	503	10	90.5	100.5	17.9	83.6	6.9		1332	182	23	4		185	100
183	621893	6102	10	90.5	100.5	23.48	78.02	12.48		1339	183	29	3		186	100
184	160123	1503	10	90.5	100.5	17.9	83.6	6.9		1346	184	20	3		187	100
185	40009	303	10	90.5	100.5	17.9	83.6	6.9		1353	185	22	4		188	100
186	762852	7502	10	90.5	100.5	23.48	78.02	12.48		1360	186	18	2		189	100
187	652082	6402	10	90.5	100.5	23.48	78.02	12.48		1367	187	16	2		190	100
188	180156	1703	10	90.5	100.5	17.9	83.6	6.9		1374	188	23	3		191	100
189	823323	8102	10	90.5	100.5	23.48	78.02	12.48		1381	189	22	4		192	100
190	752777	7402	10	90.5	100.5	23.48	78.02	12.48		1388	190	25	4		193	100
191	642018	6302	10	90.5	100.5	23.48	78.02	12.48		1395	191	27	3		194	100
192	150108	1403	10	90.5	100.5	17.9	83.6	6.9		1402	192	19	3		195	100
193	50013	403	10	90.5	100.5	17.9	83.6	6.9		1409	193	25	3		196	95
194	722558	7102	10	90.5	100.5	23.48	78.02	12.48		1416	194	27	5		197	100
195	581655	5702	10	90.5	100.5	23.48	78.02	12.48		1423	195	30	5		198	100
196	110058	1003	10	90.5	100.5	17.9	83.6	6.9		1430	196	38	4		199	100
197	873743	8602	10	90.5	100.5	23.48	78.02	12.48		1437	197	29	4		200	52.5
198	692348	6802	10	90.5	100.5	23.48	78.02	12.48		1444	198	26	4		201	52.5
199	591713	5802	10	90.5	100.5	23.48	78.02	12.48		1451	199	29	4		202	92.5
200	400783	3903	10	100.5	110.5	17.9	93.6	6.9		1458	200	33	5		203	92.5
201	300438	2903	10	100.5	110.5	17.9	93.6	6.9		1465	201	35	4		204	92.5
202	210213	2003	10	100.5	110.5	17.9	93.6	6.9		1472	202	28	4		205	92.5
203	893918	8802	10	100.5	110.5	23.48	88.02	12.48		1479	203	23	4		206	52.5
204	330531	3203	10	100.5	110.5	17.9	93.6	6.9		1486	204	24	3		207	55
205	290409	2803	10	100.5	110.5	17.9	93.6	6.9		1493	205	26	4		208	55
206	220234	2103	10	100.5	110.5	17.9	93.6	6.9		1500	206	24	4		209	55
207	843488	8302	10	100.5	110.5	23.48	88.02	12.48		1507	207	25	3		210	47.5
208	390744	3803	10	100.5	110.5	17.9	93.6	6.9		1514	208	24	3		211	47.5
209	280381	2703	10	100.5	110.5	17.9	93.6	6.9		1521	209	21	3		212	57.5
210	984755	9702	10	100.5	110.5	23.48	88.02	12.48		1528	210	21	2		213	57.5
211	904007	8902	10	100.5	110.5	23.48	88.02	12.48		1535	211	15	3		214	57.5
212	380706	3703	10	100.5	110.5	17.9	93.6	6.9		1542	212	28	3		215	57.5
213	340564	3303	10	100.5	110.5	17.9	93.6	6.9		1549	213	29	4		216	97.5
214	924188	9102	10	100.5	110.5	23.48	88.02	12.48		1556	214	34	5		217	100
215	772928	7602	10	100.5	110.5	23.48	88.02	12.48		1563	215	21	3		218	100
216	370669	3603	10	100.5	110.5	17.9	93.6	6.9		1570	216	26	3		219	100
217	270354	2603	10	100.5	110.5	17.9	93.6	6.9		1577	217	30	4		220	100
218	964562	9502	10	100.5	110.5	23.48	88.02	12.48		1584	218	28	5		221	100
219	883830	8702	10	100.5	110.5	23.48	88.02	12.48		1591	219	38	5		222	97.5
220	320499	3103	10	100.5	110.5	17.9	93.6	6.9		1598	220	33	5		223	100
221	310468	3003	10	100.5	110.5	17.9	93.6	6.9		1605	221	33	4		224	100
222	954467	9402	10	100.5	110.5	23.48	88.02	12.48		1612	222	25	5		225	100
223	853572	8402	10	100.5	110.5	23.48	88.02	12.48		1619	223	29	3		226	70
224	360633	3503	10	100.5	110.5	17.9	93.6	6.9		1626	224	21	4		227	100
225	240279	2303	10	100.5	110.5	17.9	93.6	6.9		1633	225	31	3		228	100
226	1004952	9902	10	100.5	110.5	23.48	88.02	12.48		1640	226	22	4		229	100
227	833405	8202	10	100.5	110.5	23.48	88.02	12.48		1647	227	30	4		230	100
228	260328	2503	10	100.5	110.5	17.9	93.6	6.9		1654	228	21	3		231	100
229	230256	2203	10	100.5	110.5	17.9	93.6	6.9		1661	229	26	4		232	92.5
230	934280	9202	10	100.5	110.5	23.48	88.02	12.48		1668	230	28	3		233	95
231	190174	1803	10	100.5	110.5	27.9	83.6	16.9		1675	231	20	3		234	95
232	350598	3403	10	100.5	110.5	17.9	93.6	6.9		1682	232	24	4		235	95
233	994853	9802	10	100.5	110.5	23.48	88.02	12.48		1689	233	28	3		236	90
234	944373	9302	10	100.5	110.5	23.48	88.02	12.48		1696	234	31	4		237	100
235	803162	7902	10	100.5	110.5	23.48	88.02	12.48		1703	235	18	3		238	100
236	250303	2403	10	100.5	110.5	17.9	93.6	6.9		1710	236	24	3		239	100
237	974658	9602	10	100.5	110.5	23.48	88.02	12.48		1717	237	21	3		240	100
238	914097	9002	10	100.5	110.5	23.48	88.02	12.48		1724	238	20	3		241	100
239	130081	1203	10	100.5	110.5	27.9	83.6	16.9		1731	239	16	2		242	100
240	682281	6703	10	110.5	120.5	17.9	103.6	6.9		1738	240	15	2		243	100
241	783006	7703	10	110.5	120.5	17.9	103.6	6.9		1745	241	11	2		244	100
242	611833	6003	10	110.5	120.5	27.9	93.6	16.9		1752	242	13	2		245	100
243	501228	4903	10	110.5	120.5	27.9	93.6	16.9		1759	243	16	2		246	100
244	722559	7103	10	110.5	120.5	17.9	103.6	6.9		1766	244	14	3		247	100
245	581656	5703	10	110.5	120.5	17.9	103.6	6.9		1773	245	22	3		248	100
246	521329	5103	10	110.5	120.5	27.9	93.6	16.9		1780	246	19	3		249	100
247	823324	8103	10	110.5	120.5	17.9	103.6	6.9		1787	247	19	3		250	100
248	793084	7803	10	110.5	120.5	17.9	103.6	6.9		1794	248	15	2		251	100
249	551488	5403	10	110.5	120.5	27.9	93.6	16.9		1801	249	20	3		252	100
250	481131	4703	10	110.5	120.5	27.9	93.6	16.9		1808	250	16	3		253	100
251	672214	6603	10	110.5	120.5	17.9	103.6	6.9		1815	251	21	3		254	100
252	702418	6903	10	110.5	120.5	17.9	103.6	6.9		1822	252	28	3		255	100
253	531381	5203	10	110.5	120.5	27.9	93.6	16.9		1829	253	20	4		256	97.5
254	450993	4403	10	110.5	120.5	27.9	93.6	16.9		1836	254	25	3		257	95
255	712488	7003	10	110.5	120.5	17.9	103.6	6.9		1843	255	21	3		258	95
256	601773	5903	10	110.5	120.5	27.9	93.6	16.9		1850	256	20	3		259	100
257	440949	4303	10	110.5	120.5	27.9	93.6	16.9		1857	257	14	2		260	100
258	873744	8603	10	110.5	120.5	17.9	103.6	6.9		1864	258	21	3		261	100
259	652083	6403	10	110.5	120.5	17.9	103.6	6.9		1871	259	18	3		262	95
260	561543	5503	10	110.5	120.5	27.9	93.6	16.9		1878	260	27	4		263	97.5
261	471084	4603	10	110.5	120.5	27.9	93.6	16.9		1885	261	29	4		264	100
262	813243	8003	10	110.5	120.5	17.9	103.6	6.9		1892	262	28	4		265	100
263	692349	6803	10	110.5	120.5	17.9	103.6	6.9		1899	263	33	5		266	97.5
264	571599	5603	10	110.5	120.5	27.9	93.6	16.9		1906	264	28	4		267	62.5
265	430906	4203	10	110.5	120.5	27.9	93.6	16.9		1913	265	23	4		268	100
266	662148	6503	10	110.5	120.5	17.9	103.6	6.9		1920	266	34	4		269	100
267	621894	6103	10	110.5	120.5	17.9	103.6	6.9		1927	267	37	5		270	100
268	511278	5003	10	110.5	120.5	27.9	93.6	16.9		1934	268	33	5		271	100
269	461038	4503	10	110.5	120.5	27.9	93.6	16.9		1941	269	33	5		272	100
270	752778	7403	10	110.5	120.5	17.9	103.6	6.9		1948	270	30	4		273	100
271	631956	6203	10	110.5	120.5	27.9	93.6	16.9		1955	271	27	4		274	97.5
272	541434	5303	10	110.5	120.5	27.9	93.6	16.9		1962	272	28	3		275	97.5
273	410823	4003	10	110.5	120.5	27.9	93.6	16.9		1969	273	25	4		276	97.5
274	642019	6303	10	110.5	120.5	17.9	103.6	6.9		1976	274	29	4		277	92.5
275	591714	5803	10	110.5	120.5	17.9	103.6	6.9		1983	275	23	4		278	92.5
276	491179	4803	10	110.5	120.5	27.9	93.6	16.9		1990	276	26	4		279	100
277	420864	4103	10	110.5	120.5	27.9	93.6	16.9		1997	277	29	3		280	100
278	833406	8203	10	113.6	123.6	11	113.6	0		2004	278	23	3		281	100
279	843489	8303	10	113.6	123.6	11	113.6	0		2011	279	25	3		282	100
280	762853	7503	10	120.5	130.5	27.9	103.6	16.9		2018	280	17	4		283	100
281	742704	7303	10	120.5	130.5	27.9	103.6	16.9		2025	281	28	3		284	100
282	954468	9403	10	120.5	130.5	17.9	113.6	6.9		2032	282	13	3		285	100
283	904008	8903	10	120.5	130.5	17.9	113.6	6.9		2039	283	22	2		286	100
284	924189	9103	10	120.5	130.5	17.9	113.6	6.9		2046	284	16	3		287	100
285	732631	7203	10	120.5	130.5	27.9	103.6	16.9		2053	285	13	2		288	100
286	964563	9503	10	120.5	130.5	17.9	113.6	6.9		2060	286	15	3		289	100
287	914098	9003	10	120.5	130.5	17.9	113.6	6.9		2067	287	22	3		290	100
288	883831	8703	10	120.5	130.5	17.9	113.6	6.9		2074	288	19	3		291	100
289	994854	9803	10	120.5	130.5	17.9	113.6	6.9		2081	289	19	2		292	100
290	853573	8403	10	120.5	130.5	17.9	113.6	6.9		2088	290	17	2		293	100
291	1004953	9903	10	120.5	130.5	17.9	113.6	6.9		2095	291	13	2		294	100
292	984756	9703	10	120.5	130.5	17.9	113.6	6.9		2102	292	16	2		295	100
293	803163	7903	10	120.5	130.5	17.9	113.6	6.9		2109	293	17	2		296	100
294	974659	9603	10	120.5	130.5	17.9	113.6	6.9		2116	294	21	3		297	100
295	772929	7603	10	120.5	130.5	17.9	113.6	6.9		2123	295	18	3		298	100
296	863658	8503	10	120.5	130.5	27.9	103.6	16.9		2130	296	13	2		299	100
297	944374	9303	10	120.5	130.5	17.9	113.6	6.9		2137	297	13	3		300	100
298	934281	9203	10	120.5	130.5	17.9	113.6	6.9		2144	298	19	3		301	100
299	893919	8803	10	120.5	130.5	17.9	113.6	6.9		2151	299	24	3		302	100
300	60019	504	10	139.9	149.9	11	139.9	0		2158	300	23	3		303	100
301	30007	204	10	139.9	149.9	11	139.9	0		2165	301	22	4		304	100
302	150109	1404	10	139.9	149.9	11	139.9	0		2172	302	27	4		305	100
303	10004	4	10	139.9	149.9	11	139.9	0		2179	303	27	3		306	100
304	100049	904	10	139.9	149.9	11	139.9	0		2186	304	18	3		307	100
305	180157	1704	10	139.9	149.9	11	139.9	0		2193	305	23	3		308	100
306	40010	304	10	139.9	149.9	11	139.9	0		2200	306	20	3		309	100
307	90040	804	10	139.9	149.9	11	139.9	0		2207	307	15	2		310	100
308	50014	404	10	139.9	149.9	11	139.9	0		2214	308	21	3		311	100
309	80032	704	10	139.9	149.9	11	139.9	0		2221	309	23	3		312	100
310	160124	1504	10	139.9	149.9	11	139.9	0		2228	310	25	4		313	100
311	20005	104	10	139.9	149.9	11	139.9	0		2235	311	33	4		314	100
312	200194	1904	10	139.9	149.9	11	139.9	0		2242	312	32	5		315	100
313	110059	1004	10	139.9	149.9	11	139.9	0		2249	313	32	4		316	100
314	70025	604	10	139.9	149.9	11	139.9	0		2256	314	29	5		317	100
315	170140	1604	10	139.9	149.9	11	139.9	0		2263	315	27	3		318	100
316	140095	1304	10	139.9	149.9	11	139.9	0		2270	316	24	3		319	100
317	120070	1104	10	139.9	149.9	11	139.9	0		2277	317	20	4		320	100
318	230257	2204	10	149.9	159.9	11	149.9	0		2284	318	31	4		321	100
319	300439	2904	10	149.9	159.9	11	149.9	0		2291	319	21	3		322	100
320	350599	3404	10	149.9	159.9	11	149.9	0		2298	320	20	3		323	100
321	130082	1204	10	149.9	159.9	11	149.9	0		2305	321	17	2		324	100
322	360634	3504	10	149.9	159.9	11	149.9	0		2312	322	25	3		325	100
323	400784	3904	10	149.9	159.9	11	149.9	0		2319	323	16	2		326	100
324	240280	2304	10	149.9	159.9	11	149.9	0		2326	324	19	4		327	100
325	290410	2804	10	149.9	159.9	11	149.9	0		2333	325	23	3		328	100
326	390745	3804	10	149.9	159.9	11	149.9	0		2340	326	18	3		329	100
327	190175	1804	10	149.9	159.9	11	149.9	0		2347	327	25	3		330	100
328	310469	3004	10	149.9	159.9	11	149.9	0		2354	328	22	2		331	100
329	210214	2004	10	149.9	159.9	11	149.9	0		2361	329	17	3		332	100
330	370670	3604	10	149.9	159.9	11	149.9	0		2368	330	23	3		333	100
331	220235	2104	10	149.9	159.9	11	149.9	0		2375	331	25	4		334	100
332	380707	3704	10	149.9	159.9	11	149.9	0		2382	332	26	3		335	100
333	250304	2404	10	149.9	159.9	11	149.9	0		2389	333	28	5		336	100
334	320500	3104	10	149.9	159.9	11	149.9	0		2396	334	36	4		337	100
335	270355	2604	10	149.9	159.9	11	149.9	0		2403	335	28	4		338	100
336	340565	3304	10	149.9	159.9	11	149.9	0		2410	336	27	4		339	100
337	260329	2504	10	149.9	159.9	11	149.9	0		2417	337	33	4		340	100
338	330532	3204	10	149.9	159.9	11	149.9	0		2424	338	23	4		341	100
339	280382	2704	10	149.9	159.9	11	149.9	0		2431	339	29	4		342	100
340	110060	1005	10	155.23	165.23	11	155.23	0		2438	340	28	4		343	100
341	90041	805	10	155.23	165.23	11	155.23	0		2445	341	21	4		344	100
342	80033	705	10	155.23	165.23	11	155.23	0		2452	342	21	3		345	100
343	40011	305	10	155.23	165.23	11	155.23	0		2459	343	29	5		346	100
344	140096	1305	10	155.23	165.23	11	155.23	0		2466	344	25	3		347	100
345	10005	5	10	155.23	165.23	11	155.23	0		2473	345	27	3		348	100
346	120071	1105	10	155.23	165.23	11	155.23	0		2480	346	23	3		349	100
347	20006	105	10	155.23	165.23	11	155.23	0		2487	347	19	4		350	100
348	170141	1605	10	155.23	165.23	11	155.23	0		2494	348	24	2		351	100
349	100050	905	10	155.23	165.23	11	155.23	0		2501	349	18	4		352	100
350	180158	1705	10	155.23	165.23	11	155.23	0		2508	350	20	3		353	100
351	70026	605	10	155.23	165.23	11	155.23	0		2515	351	22	3		354	100
352	150110	1405	10	155.23	165.23	11	155.23	0		2522	352	26	4		355	100
353	50015	405	10	155.23	165.23	11	155.23	0		2529	353	26	4		356	100
354	200195	1905	10	155.23	165.23	11	155.23	0		2536	354	21	3		357	100
355	30008	205	10	155.23	165.23	11	155.23	0		2543	355	24	3		358	100
356	60020	505	10	155.23	165.23	11	155.23	0		2550	356	34	4		359	100
357	160125	1505	10	155.23	165.23	11	155.23	0		2557	357	24	5		360	100
358	450994	4404	10	159.9	169.9	11	159.9	0		2564	358	24	3		361	100
359	481132	4704	10	159.9	169.9	11	159.9	0		2571	359	25	4		362	97.5
360	571600	5604	10	159.9	169.9	11	159.9	0		2578	360	27	4		363	100
361	410824	4004	10	159.9	169.9	11	159.9	0		2585	361	29	4		364	100
362	551489	5404	10	159.9	169.9	11	159.9	0		2592	362	27	4		365	100
363	621895	6104	10	159.9	169.9	11	159.9	0		2599	363	22	3		366	100
364	420865	4104	10	159.9	169.9	11	159.9	0		2606	364	25	3		367	100
365	501229	4904	10	159.9	169.9	11	159.9	0		2613	365	18	3		368	100
366	631957	6204	10	159.9	169.9	11	159.9	0		2620	366	20	3		369	95
367	491180	4804	10	159.9	169.9	11	159.9	0		2627	367	28	5		370	95
368	601774	5904	10	159.9	169.9	11	159.9	0		2634	368	28	4		371	95
369	430907	4204	10	159.9	169.9	11	159.9	0		2641	369	38	4		372	67.5
370	591715	5804	10	159.9	169.9	11	159.9	0		2648	370	29	6		373	65
371	440950	4304	10	159.9	169.9	11	159.9	0		2655	371	38	4		374	82.5
372	642020	6304	10	159.9	169.9	11	159.9	0		2662	372	35	5		375	85
373	461039	4504	10	159.9	169.9	11	159.9	0		2669	373	22	4		376	85
374	511279	5004	10	159.9	169.9	11	159.9	0		2676	374	30	4		377	77.5
375	471085	4604	10	159.9	169.9	11	159.9	0		2683	375	28	5		378	80
376	561544	5504	10	159.9	169.9	11	159.9	0		2690	376	28	3		379	80
377	521330	5104	10	159.9	169.9	11	159.9	0		2697	377	23	4		380	82.5
378	541435	5304	10	159.9	169.9	11	159.9	0		2704	378	33	4		381	82.5
379	531382	5204	10	159.9	169.9	11	159.9	0		2711	379	28	4		382	77.5
380	712489	7004	10	165.23	175.23	16.33	159.9	5.33		2718	380	19	3		383	75
381	662149	6504	10	165.23	175.23	16.33	159.9	5.33		2725	381	31	4		384	62.5
382	702419	6904	10	165.23	175.23	16.33	159.9	5.33		2732	382	29	3		385	62.5
383	210215	2005	10	165.23	175.23	11	165.23	0		2739	383	19	4		386	62.5
384	581657	5704	10	165.23	175.23	16.33	159.9	5.33		2746	384	32	4		387	62.5
385	793085	7804	10	165.23	175.23	16.33	159.9	5.33		2753	385	23	4		388	47.5
386	682282	6704	10	165.23	175.23	16.33	159.9	5.33		2760	386	28	3		389	30
387	783007	7704	10	165.23	175.23	16.33	159.9	5.33		2767	387	23	3		390	27.5
388	692350	6804	10	165.23	175.23	16.33	159.9	5.33		2774	388	34	4		391	30
389	752779	7404	10	165.23	175.23	16.33	159.9	5.33		2781	389	27	5		392	30
390	672215	6604	10	165.23	175.23	16.33	159.9	5.33		2788	390	19	3		393	27.5
391	280383	2705	10	165.23	175.23	11	165.23	0		2795	391	31	4		394	20
392	652084	6404	10	165.23	175.23	16.33	159.9	5.33		2802	392	35	4		395	45
393	722560	7104	10	165.23	175.23	16.33	159.9	5.33		2809	393	28	4		396	50
394	611834	6004	10	165.23	175.23	16.33	159.9	5.33		2816	394	27	4		397	52.5
395	190176	1805	10	165.23	175.23	11	165.23	0		2823	395	26	3		398	52.5
396	813244	8004	10	165.23	175.23	16.33	159.9	5.33		2830	396	21	3		399	50
397	833407	8204	10	165.23	175.23	13.23	163	2.23		2837	397	24	3		400	52.5
398	853574	8404	10	169.9	179.9	11	169.9	0		2844	398	19	3		401	70
399	230258	2205	10	169.9	179.9	15.67	165.23	4.67		2851	399	17	3		402	72.5
400	823325	8104	10	169.9	179.9	21	159.9	10		2858	400	18	2		403	72.5
401	370671	3605	10	169.9	179.9	15.67	165.23	4.67		2865	401	20	3		404	72.5
402	350600	3405	10	169.9	179.9	15.67	165.23	4.67		2872	402	22	3		405	82.5
403	260330	2505	10	169.9	179.9	15.67	165.23	4.67		2879	403	23	3		406	85
404	762854	7504	10	169.9	179.9	11	169.9	0		2886	404	16	3		407	85
405	130083	1205	10	169.9	179.9	15.67	165.23	4.67		2893	405	18	2		408	82.5
406	250305	2405	10	169.9	179.9	15.67	165.23	4.67		2900	406	15	2		409	82.5
407	300440	2905	10	169.9	179.9	15.67	165.23	4.67		2907	407	10	1		410	90
408	310470	3005	10	169.9	179.9	15.67	165.23	4.67		2914	408	3	1		411	82.5
409	270356	2605	10	169.9	179.9	15.67	165.23	4.67		2921	409	2	0		412	82.5
410	330533	3205	10	169.9	179.9	15.67	165.23	4.67		2928	410	0	0		413	82.5
411	240281	2305	10	169.9	179.9	15.67	165.23	4.67		2935	411	0	0		414	87.5
412	290411	2805	10	169.9	179.9	15.67	165.23	4.67		2942	412	0	0		415	90
413	390746	3805	10	169.9	179.9	15.67	165.23	4.67		2949	413	0	0		416	87.5
414	843490	8304	10	169.9	179.9	17.9	163	6.9		2956	414	0	0		417	100
415	772930	7604	10	169.9	179.9	11	169.9	0		2963	415	0	0		418	100
416	220236	2105	10	169.9	179.9	15.67	165.23	4.67		2970	416	0	0		419	100
417	360635	3505	10	169.9	179.9	15.67	165.23	4.67		2977	417	0	0		420	100
418	873745	8604	10	169.9	179.9	21	159.9	10		2984	418	0	0		421	100
419	380708	3705	10	169.9	179.9	15.67	165.23	4.67		2991	419	0	0		422	100
420	914099	9004	10	175.23	185.23	16.33	169.9	5.33		2998	420	0	0		423	100
421	803164	7904	10	175.23	185.23	16.33	169.9	5.33		3005	421	0	0		424	100
422	893920	8804	10	175.23	185.23	16.33	169.9	5.33		3012	422	0	0		425	100
423	1004954	9904	10	175.23	185.23	16.33	169.9	5.33		3019	423	0	0		426	100
424	742705	7304	10	175.23	185.23	16.33	169.9	5.33		3026	424	0	0		427	100
425	954469	9404	10	175.23	185.23	16.33	169.9	5.33		3033	425	0	0		428	100
426	883832	8704	10	175.23	185.23	16.33	169.9	5.33		3040	426	0	0		429	100
427	984757	9704	10	175.23	185.23	16.33	169.9	5.33		3047	427	0	0		430	100
428	863659	8504	10	175.23	185.23	16.33	169.9	5.33		3054	428	0	0		431	100
429	944375	9304	10	175.23	185.23	16.33	169.9	5.33		3061	429	0	0		432	100
430	340566	3305	10	175.23	185.23	21	165.23	10		3068	430	0	0		433	100
431	934282	9204	10	175.23	185.23	16.33	169.9	5.33		3075	431	0	0		434	100
432	732632	7204	10	175.23	185.23	16.33	169.9	5.33		3082	432	0	0		435	100
433	924190	9104	10	175.23	185.23	16.33	169.9	5.33		3089	433	0	0		436	100
434	320501	3105	10	175.23	185.23	21	165.23	10		3096	434	0	0		437	100
435	964564	9504	10	175.23	185.23	16.33	169.9	5.33		3103	435	0	0		438	100
436	904009	8904	10	175.23	185.23	16.33	169.9	5.33		3110	436	0	0		439	100
437	400785	3905	10	175.23	185.23	21	165.23	10		3117	437	0	0		440	100
438	571601	5605	10	179.9	189.9	15.67	175.23	4.67		3124	438	0	0		441	100
439	501230	4905	10	179.9	189.9	15.67	175.23	4.67		3131	439	0	0		442	100
440	974660	9604	10	179.9	189.9	21	169.9	10		3138	440	0	0		443	100
441	642021	6305	10	179.9	189.9	15.67	175.23	4.67		3145	441	0	0		444	100
442	481133	4705	10	179.9	189.9	15.67	175.23	4.67		3152	442	0	0		445	100
443	994855	9804	10	179.9	189.9	21	169.9	10		3159	443	0	0		446	100
444	621896	6105	10	179.9	189.9	15.67	175.23	4.67		3166	444	0	0		447	100
445	471086	4605	10	179.9	189.9	15.67	175.23	4.67		3173	445	0	0		448	100
446	420866	4105	10	179.9	189.9	15.67	175.23	4.67		3180	446	0	0		449	100
447	561545	5505	10	179.9	189.9	15.67	175.23	4.67		3187	447	0	0		450	100
448	461040	4505	10	179.9	189.9	15.67	175.23	4.67		3194	448	0	0		451	100
449	541436	5305	10	179.9	189.9	15.67	175.23	4.67		3201	449	0	0		452	100
450	450995	4405	10	179.9	189.9	15.67	175.23	4.67		3208	450	0	0		453	100
451	511280	5005	10	179.9	189.9	15.67	175.23	4.67		3215	451	0	0		454	100
452	440951	4305	10	179.9	189.9	15.67	175.23	4.67		3222	452	0	0		455	100
453	591716	5805	10	179.9	189.9	15.67	175.23	4.67		3229	453	0	0		456	100
454	410825	4005	10	179.9	189.9	15.67	175.23	4.67		3236	454	0	0		457	100
455	531383	5205	10	179.9	189.9	15.67	175.23	4.67		3243	455	0	0		458	100
456	430908	4205	10	179.9	189.9	15.67	175.23	4.67		3250	456	0	0		459	100
457	551490	5405	10	179.9	189.9	15.67	175.23	4.67		3257	457	0	0		460	100
458	491181	4805	10	179.9	189.9	15.67	175.23	4.67		3264	458	0	0		461	100
459	521331	5105	10	179.9	189.9	15.67	175.23	4.67		3271	459	0	0		462	100
460	611835	6005	10	185.23	195.23	15.67	180.56	4.67		3278	460	0	0		463	100
461	631958	6205	10	185.23	195.23	21	175.23	10		3285	461	0	0		464	100
462	783008	7705	10	185.23	195.23	15.67	180.56	4.67		3292	462	0	0		465	100
463	722561	7105	10	185.23	195.23	15.67	180.56	4.67		3299	463	0	0		466	100
464	601775	5905	10	185.23	195.23	21	175.23	10		3306	464	0	0		467	100
465	843491	8305	10	185.23	195.23	11	185.23	0		3313	465	0	0		468	100
466	752780	7405	10	185.23	195.23	15.67	180.56	4.67		3320	466	0	0		469	100
467	702420	6905	10	185.23	195.23	15.67	180.56	4.67		3327	467	0	0		470	100
468	692351	6805	10	185.23	195.23	15.67	180.56	4.67		3334	468	0	0		471	100
469	762855	7505	10	185.23	195.23	11	185.23	0		3341	469	0	0		472	100
470	682283	6705	10	185.23	195.23	15.67	180.56	4.67		3348	470	0	0		473	100
471	833408	8205	10	185.23	195.23	15.67	180.56	4.67		3355	471	0	0		474	100
472	662150	6505	10	185.23	195.23	15.67	180.56	4.67		3362	472	0	0		475	100
473	672216	6605	10	185.23	195.23	15.67	180.56	4.67		3369	473	0	0		476	100
474	652085	6405	10	185.23	195.23	15.67	180.56	4.67		3376	474	0	0		477	100
475	793086	7805	10	185.23	195.23	15.67	180.56	4.67		3383	475	0	0		478	100
476	712490	7005	10	185.23	195.23	15.67	180.56	4.67		3390	476	0	0		479	100
477	581658	5705	10	185.23	195.23	15.67	180.56	4.67		3397	477	0	0		480	100
478	200196	1906	10	189.9	199.9	14.11	186.79	3.11		3404	478	0	0		481	100
479	30009	206	10	189.9	199.9	14.11	186.79	3.11		3411	479	0	0		482	100
480	873746	8605	10	189.9	199.9	15.67	185.23	4.67		3418	480	0	0		483	100
481	140097	1306	10	189.9	199.9	14.11	186.79	3.11		3425	481	0	0		484	100
482	20007	106	10	189.9	199.9	14.11	186.79	3.11		3432	482	0	0		485	100
483	853575	8405	10	189.9	199.9	15.67	185.23	4.67		3439	483	0	0		486	100
484	160126	1506	10	189.9	199.9	14.11	186.79	3.11		3446	484	0	0		487	100
485	90042	806	10	189.9	199.9	14.11	186.79	3.11		3453	485	0	0		488	100
486	813245	8005	10	189.9	199.9	20.34	180.56	9.34		3460	486	0	0		489	100
487	170142	1606	10	189.9	199.9	14.11	186.79	3.11		3467	487	0	0		490	100
488	80034	706	10	189.9	199.9	14.11	186.79	3.11		3474	488	0	0		491	100
489	150111	1406	10	189.9	199.9	14.11	186.79	3.11		3481	489	0	0		492	100
490	10006	6	10	189.9	199.9	14.11	186.79	3.11		3488	490	0	0		493	100
491	70027	606	10	189.9	199.9	14.11	186.79	3.11		3495	491	0	0		494	100
492	60021	506	10	189.9	199.9	14.11	186.79	3.11		3502	492	0	0		495	100
493	120072	1106	10	189.9	199.9	14.11	186.79	3.11		3509	493	0	0		496	100
494	40012	306	10	189.9	199.9	14.11	186.79	3.11		3516	494	0	0		497	100
495	110061	1006	10	189.9	199.9	14.11	186.79	3.11		3523	495	0	0		498	100
496	823326	8105	10	189.9	199.9	15.67	185.23	4.67		3530	496	0	0		499	100
497	100051	906	10	189.9	199.9	14.11	186.79	3.11		3537	497	0	0		500	100
498	772931	7605	10	189.9	199.9	15.67	185.23	4.67		3544	498	0	0		501	100
499	50016	406	10	189.9	199.9	14.11	186.79	3.11		3551	499	0	0		502	100
500	924191	9105	10	195.23	205.23	15.67	190.56	4.67		3558	500	0	0		503	100
501	904010	8905	10	195.23	205.23	15.67	190.56	4.67		3565	501	0	0		504	100
502	883833	8705	10	195.23	205.23	15.67	190.56	4.67		3572	502	0	0		505	100
503	1004955	9905	10	195.23	205.23	15.67	190.56	4.67		3579	503	0	0		506	100
504	893921	8805	10	195.23	205.23	15.67	190.56	4.67		3586	504	0	0		507	100
505	914100	9005	10	195.23	205.23	15.67	190.56	4.67		3593	505	0	0		508	100
506	984758	9705	10	195.23	205.23	15.67	190.56	4.67		3600	506	0	0		509	100
507	863660	8505	10	195.23	205.23	15.67	190.56	4.67		3607	507	0	0		510	100
508	954470	9405	10	195.23	205.23	15.67	190.56	4.67		3614	508	0	0		511	100
509	742706	7305	10	195.23	205.23	15.67	190.56	4.67		3621	509	0	0		512	100
510	964565	9505	10	195.23	205.23	15.67	190.56	4.67		3628	510	0	0		513	100
511	803165	7905	10	195.23	205.23	15.67	190.56	4.67		3635	511	0	0		514	100
512	934283	9205	10	195.23	205.23	15.67	190.56	4.67		3642	512	0	0		515	100
513	180159	1706	10	195.23	205.23	19.44	186.79	8.44		3649	513	0	0		516	100
514	944376	9305	10	195.23	205.23	15.67	190.56	4.67		3656	514	0	0		517	100
515	732633	7205	10	195.23	205.23	15.67	190.56	4.67		3663	515	0	0		518	100
516	280384	2706	10	196.79	206.79	11	196.79	0		3670	516	0	0		519	100
517	210216	2006	10	196.79	206.79	11	196.79	0		3677	517	0	0		520	100
518	994856	9805	10	199.9	209.9	15.67	195.23	4.67		3684	518	0	0		521	97.5
519	974661	9605	10	199.9	209.9	15.67	195.23	4.67		3691	519	0	0		522	100
520	190177	1806	10	199.9	209.9	14.11	196.79	3.11		3698	520	0	0		523	100
521	130084	1206	10	201.46	211.46	11	201.46	0		3705	521	0	0		524	100
522	300441	2906	10	201.46	211.46	11	201.46	0		3712	522	0	0		525	90
523	220237	2106	10	201.46	211.46	11	201.46	0		3719	523	0	0		526	90
524	350601	3406	10	201.46	211.46	11	201.46	0		3726	524	0	0		527	82.5
525	230259	2206	10	201.46	211.46	11	201.46	0		3733	525	0	0		528	77.5
526	360636	3506	10	201.46	211.46	11	201.46	0		3740	526	0	0		529	82.5
527	290412	2806	10	201.46	211.46	11	201.46	0		3747	527	0	0		530	72.5
528	380709	3706	10	201.46	211.46	11	201.46	0		3754	528	0	0		531	80
529	250306	2406	10	201.46	211.46	11	201.46	0		3761	529	0	0		532	95
530	370672	3606	10	201.46	211.46	11	201.46	0		3768	530	0	0		533	100
531	240282	2306	10	201.46	211.46	11	201.46	0		3775	531	0	0		534	100
532	260331	2506	10	201.46	211.46	11	201.46	0		3782	532	0	0		535	82.5
533	390747	3806	10	201.46	211.46	11	201.46	0		3789	533	0	0		536	82.5
534	270357	2606	10	201.46	211.46	11	201.46	0		3796	534	0	0		537	77.5
535	330534	3206	10	201.46	211.46	11	201.46	0		3803	535	0	0		538	85
536	310471	3006	10	201.46	211.46	11	201.46	0		3810	536	0	0		539	87.5
537	400786	3906	10	206.79	216.79	11	206.79	0		3817	537	0	0		540	95
538	340567	3306	10	206.79	216.79	11	206.79	0		3824	538	0	0		541	92.5
539	320502	3106	10	206.79	216.79	11	206.79	0		3831	539	0	0		542	97.5
540	410826	4006	10	211.46	221.46	11	211.46	0		3838	540	0	0		543	97.5
541	621897	6106	10	211.46	221.46	11	211.46	0		3845	541	0	0		544	95
542	561546	5506	10	211.46	221.46	11	211.46	0		3852	542	0	0		545	97.5
543	430909	4206	10	211.46	221.46	11	211.46	0		3859	543	0	0		546	100
544	501231	4906	10	211.46	221.46	11	211.46	0		3866	544	0	0		547	100
545	440952	4306	10	211.46	221.46	11	211.46	0		3873	545	0	0		548	100
546	551491	5406	10	211.46	221.46	11	211.46	0		3880	546	0	0		549	97.5
547	420867	4106	10	211.46	221.46	11	211.46	0		3887	547	0	0		550	97.5
548	521332	5106	10	211.46	221.46	11	211.46	0		3894	548	0	0		551	100
549	461041	4506	10	211.46	221.46	11	211.46	0		3901	549	0	0		552	100
550	531384	5206	10	211.46	221.46	11	211.46	0		3908	550	0	0		553	100
551	471087	4606	10	211.46	221.46	11	211.46	0		3915	551	0	0		554	100
552	642022	6306	10	211.46	221.46	11	211.46	0		3922	552	0	0		555	100
553	481134	4706	10	211.46	221.46	11	211.46	0		3929	553	0	0		556	100
554	591717	5806	10	211.46	221.46	11	211.46	0		3936	554	0	0		557	100
555	450996	4406	10	211.46	221.46	11	211.46	0		3943	555	0	0		558	100
556	541437	5306	10	211.46	221.46	11	211.46	0		3950	556	0	0		559	100
557	491182	4806	10	211.46	221.46	11	211.46	0		3957	557	0	0		560	100
558	511281	5006	10	211.46	221.46	11	211.46	0		3964	558	0	0		561	100
559	571602	5606	10	211.46	221.46	11	211.46	0		3971	559	0	0		562	100
560	60022	507	10	215.12	225.12	11	215.12	0		3978	560	0	0		563	100
561	10007	7	10	215.12	225.12	11	215.12	0		3985	561	0	0		564	100
562	170143	1607	10	215.12	225.12	11	215.12	0		3992	562	0	0		565	100
563	50017	407	10	215.12	225.12	11	215.12	0		3999	563	0	0		566	100
564	100052	907	10	215.12	225.12	11	215.12	0		4006	564	0	0		567	100
565	20008	107	10	215.12	225.12	11	215.12	0		4013	565	0	0		568	100
566	70028	607	10	215.12	225.12	11	215.12	0		4020	566	0	0		569	100
567	110062	1007	10	215.12	225.12	11	215.12	0		4027	567	0	0		570	100
568	30010	207	10	215.12	225.12	11	215.12	0		4034	568	0	0		571	100
569	150112	1407	10	215.12	225.12	11	215.12	0		4041	569	0	0		572	100
570	80035	707	10	215.12	225.12	11	215.12	0		4048	570	0	0		573	100
571	160127	1507	10	215.12	225.12	11	215.12	0		4055	571	0	0		574	100
572	40013	307	10	215.12	225.12	11	215.12	0		4062	572	0	0		575	100
573	200197	1907	10	215.12	225.12	11	215.12	0		4069	573	0	0		576	100
574	90043	807	10	215.12	225.12	11	215.12	0		4076	574	0	0		577	100
575	120073	1107	10	215.12	225.12	11	215.12	0		4083	575	0	0		578	100
576	611836	6006	10	216.79	226.79	11	216.79	0		4090	576	0	0		579	100
577	631959	6206	10	216.79	226.79	11	216.79	0		4097	577	0	0		580	100
578	140098	1307	10	216.79	226.79	12.67	215.12	1.67		4104	578	0	0		581	100
579	601776	5906	10	216.79	226.79	11	216.79	0		4111	579	0	0		582	100
580	772932	7606	10	221.46	231.46	11	221.46	0		4118	580	0	0		583	100
581	722562	7106	10	221.46	231.46	15.67	216.79	4.67		4125	581	0	0		584	100
582	692352	6806	10	221.46	231.46	15.67	216.79	4.67		4132	582	0	0		585	100
583	843492	8306	10	221.46	231.46	15.67	216.79	4.67		4139	583	0	0		586	100
584	712491	7006	10	221.46	231.46	15.67	216.79	4.67		4146	584	0	0		587	100
585	873747	8606	10	221.46	231.46	11	221.46	0		4153	585	0	0		588	100
586	702421	6906	10	221.46	231.46	15.67	216.79	4.67		4160	586	0	0		589	100
587	813246	8006	10	221.46	231.46	11	221.46	0		4167	587	0	0		590	100
588	682284	6706	10	221.46	231.46	15.67	216.79	4.67		4174	588	0	0		591	100
589	762856	7506	10	221.46	231.46	15.67	216.79	4.67		4181	589	0	0		592	100
590	662151	6506	10	221.46	231.46	15.67	216.79	4.67		4188	590	0	0		593	97.5
591	752781	7406	10	221.46	231.46	15.67	216.79	4.67		4195	591	0	0		594	100
592	833409	8206	10	221.46	231.46	15.67	216.79	4.67		4202	592	0	0		595	100
593	652086	6406	10	221.46	231.46	15.67	216.79	4.67		4209	593	0	0		596	95
594	793087	7806	10	221.46	231.46	15.67	216.79	4.67		4216	594	0	0		597	100
595	672217	6606	10	221.46	231.46	15.67	216.79	4.67		4223	595	0	0		598	100
596	783009	7706	10	221.46	231.46	15.67	216.79	4.67		4230	596	0	0		599	100
597	180160	1707	10	221.46	231.46	12.01	220.45	1.01		4237	597	0	0		600	100
598	581659	5706	10	221.46	231.46	15.67	216.79	4.67		4244	598	0	0		601	100
599	210217	2007	10	222.01	232.01	11	222.01	0		4251	599	0	0		602	100
600	190178	1807	10	225.12	235.12	11	225.12	0		4258	600	0	0		603	97.5
601	823327	8106	10	225.12	235.12	14.66	221.46	3.66		4265	601	0	0		604	100
602	280385	2707	10	225.12	235.12	14.11	222.01	3.11		4272	602	0	0		605	97.5
603	853576	8406	10	225.12	235.12	14.66	221.46	3.66		4279	603	0	0		606	95
604	360637	3507	10	226.68	236.68	11	226.68	0		4286	604	0	0		607	97.5
605	130085	1207	10	226.68	236.68	11	226.68	0		4293	605	0	0		608	95
606	270358	2607	10	226.68	236.68	11	226.68	0		4300	606	0	0		609	90
607	250307	2407	10	226.68	236.68	11	226.68	0		4307	607	0	0		610	97.5
608	290413	2807	10	226.68	236.68	11	226.68	0		4314	608	0	0		611	82.5
609	310472	3007	10	226.68	236.68	11	226.68	0		4321	609	0	0		612	65
610	230260	2207	10	226.68	236.68	11	226.68	0		4328	610	0	0		613	67.5
611	260332	2507	10	226.68	236.68	11	226.68	0		4335	611	0	0		614	80
612	240283	2307	10	226.68	236.68	11	226.68	0		4342	612	0	0		615	82.5
613	300442	2907	10	226.68	236.68	11	226.68	0		4349	613	0	0		616	85
614	220238	2107	10	226.68	236.68	11	226.68	0		4356	614	0	0		617	82.5
615	330535	3207	10	226.68	236.68	11	226.68	0		4363	615	0	0		618	82.5
616	380710	3707	10	226.79	236.79	11.11	226.68	0.11		4370	616	0	0		619	82.5
617	370673	3607	10	226.79	236.79	11.11	226.68	0.11		4377	617	0	0		620	85
618	350602	3407	10	226.79	236.79	11.11	226.68	0.11		4384	618	0	0		621	90
619	863661	8506	10	226.79	236.79	11	226.79	0		4391	619	0	0		622	87.5
620	954471	9406	10	231.46	241.46	15.67	226.79	4.67		4398	620	0	0		623	87.5
621	893922	8806	10	231.46	241.46	15.67	226.79	4.67		4405	621	0	0		624	87.5
622	974662	9606	10	231.46	241.46	11	231.46	0		4412	622	0	0		625	92.5
623	914101	9006	10	231.46	241.46	15.67	226.79	4.67		4419	623	0	0		626	97.5
624	984759	9706	10	231.46	241.46	15.67	226.79	4.67		4426	624	0	0		627	100
625	934284	9206	10	231.46	241.46	15.67	226.79	4.67		4433	625	0	0		628	100
626	803166	7906	10	231.46	241.46	15.67	226.79	4.67		4440	626	0	0		629	100
627	1004956	9906	10	231.46	241.46	15.67	226.79	4.67		4447	627	0	0		630	100
628	742707	7306	10	231.46	241.46	15.67	226.79	4.67		4454	628	0	0		631	100
629	964566	9506	10	231.46	241.46	15.67	226.79	4.67		4461	629	0	0		632	100
630	883834	8706	10	231.46	241.46	15.67	226.79	4.67		4468	630	0	0		633	100
631	732634	7206	10	231.46	241.46	15.67	226.79	4.67		4475	631	0	0		634	100
632	904011	8906	10	231.46	241.46	15.67	226.79	4.67		4482	632	0	0		635	100
633	944377	9306	10	231.46	241.46	15.67	226.79	4.67		4489	633	0	0		636	100
634	924192	9106	10	231.46	241.46	15.67	226.79	4.67		4496	634	0	0		637	100
635	390748	3807	10	231.46	241.46	15.78	226.68	4.78		4503	635	0	0		638	100
636	400787	3907	10	232.01	242.01	11	232.01	0		4510	636	0	0		639	100
637	320503	3107	10	232.01	242.01	11	232.01	0		4517	637	0	0		640	100
638	340568	3307	10	235.12	245.12	14.11	232.01	3.11		4524	638	0	0		641	100
639	994857	9806	10	235.12	245.12	14.66	231.46	3.66		4531	639	0	0		642	100
640	501232	4907	10	236.68	246.68	11	236.68	0		4538	640	0	0		643	100
641	440953	4307	10	236.68	246.68	11	236.68	0		4545	641	0	0		644	100
642	491183	4807	10	236.68	246.68	11	236.68	0		4552	642	0	0		645	97.5
643	430910	4207	10	236.68	246.68	11	236.68	0		4559	643	0	0		646	95
644	511282	5007	10	236.68	246.68	11	236.68	0		4566	644	0	0		647	97.5
645	541438	5307	10	236.68	246.68	11	236.68	0		4573	645	0	0		648	97.5
646	410827	4007	10	236.68	246.68	11	236.68	0		4580	646	0	0		649	100
647	450997	4407	10	236.68	246.68	11	236.68	0		4587	647	0	0		650	100
648	531385	5207	10	236.68	246.68	11	236.68	0		4594	648	0	0		651	100
649	420868	4107	10	236.68	246.68	11	236.68	0		4601	649	0	0		652	100
650	471088	4607	10	236.68	246.68	11	236.68	0		4608	650	0	0		653	100
651	461042	4507	10	236.68	246.68	11	236.68	0		4615	651	0	0		654	100
652	551492	5407	10	236.68	246.68	11	236.68	0		4622	652	0	0		655	100
653	481135	4707	10	236.68	246.68	11	236.68	0		4629	653	0	0		656	100
654	571603	5607	10	236.68	246.68	11	236.68	0		4636	654	0	0		657	100
655	30011	208	10	236.69	246.69	11	236.69	0		4643	655	0	0		658	100
656	621898	6107	10.11	236.79	246.9	11.22	236.68	0.11		4650	656	0	0		659	100
657	521333	5107	10.11	236.79	246.9	11.22	236.68	0.11		4657	657	0	0		660	100
658	591718	5807	10.11	236.79	246.9	11.22	236.68	0.11		4664	658	0	0		661	100
659	561547	5507	10.11	236.79	246.9	11.22	236.68	0.11		4671	659	0	0		662	100
660	150113	1408	10	241.46	251.46	15.77	236.69	4.77		4678	660	0	0		663	100
661	20009	108	10	241.46	251.46	15.77	236.69	4.77		4685	661	0	0		664	100
662	200198	1908	10	241.46	251.46	15.77	236.69	4.77		4692	662	0	0		665	100
663	80036	708	10	241.46	251.46	15.77	236.69	4.77		4699	663	0	0		666	100
664	140099	1308	10	241.46	251.46	14.09	238.37	3.09		4706	664	0	0		667	100
665	50018	408	10	241.46	251.46	15.77	236.69	4.77		4713	665	0	0		668	100
666	90044	808	10	241.46	251.46	15.77	236.69	4.77		4720	666	0	0		669	100
667	160128	1508	10	241.46	251.46	15.77	236.69	4.77		4727	667	0	0		670	100
668	70029	608	10	241.46	251.46	15.77	236.69	4.77		4734	668	0	0		671	100
669	170144	1608	10	241.46	251.46	15.77	236.69	4.77		4741	669	0	0		672	100
670	642023	6307	10	241.46	251.46	15.78	236.68	4.78		4748	670	0	0		673	100
671	40014	308	10	241.46	251.46	15.77	236.69	4.77		4755	671	0	0		674	100
672	60023	508	10	241.46	251.46	15.77	236.69	4.77		4762	672	0	0		675	100
673	120074	1108	10	241.46	251.46	15.77	236.69	4.77		4769	673	0	0		676	100
674	100053	908	10	241.46	251.46	15.77	236.69	4.77		4776	674	0	0		677	100
675	10008	8	10	241.46	251.46	15.77	236.69	4.77		4783	675	0	0		678	100
676	601777	5907	10	242.01	252.01	11	242.01	0		4790	676	0	0		679	100
677	110063	1008	10	242.01	252.01	16.31	236.69	5.31		4797	677	0	0		680	100
678	631960	6207	10	245.12	255.12	14.11	242.01	3.11		4804	678	0	0		681	100
679	180161	1708	10	245.12	255.12	13.08	243.04	2.08		4811	679	0	0		682	100
680	210218	2008	10	246.68	256.68	14.09	243.58	3.09		4818	680	0	0		683	100
681	682285	6707	10	246.68	256.68	11	246.68	0		4825	681	0	0		684	100
682	762857	7507	10	246.68	256.68	11	246.68	0		4832	682	0	0		685	100
683	662152	6507	10	246.68	256.68	11	246.68	0		4839	683	0	0		686	100
684	752782	7407	10	246.68	256.68	11	246.68	0		4846	684	0	0		687	100
685	833410	8207	10	246.68	256.68	11	246.68	0		4853	685	0	0		688	100
686	581660	5707	10	246.68	256.68	11	246.68	0		4860	686	0	0		689	100
687	712492	7007	10	246.68	256.68	11	246.68	0		4867	687	0	0		690	100
688	783010	7707	10	246.68	256.68	11	246.68	0		4874	688	0	0		691	100
689	652087	6407	10	246.68	256.68	11	246.68	0		4881	689	0	0		692	100
690	722563	7107	10	246.68	256.68	11	246.68	0		4888	690	0	0		693	100
691	672218	6607	10	246.68	256.68	11	246.68	0		4895	691	0	0		694	100
692	611837	6007	10	246.68	256.68	15.67	242.01	4.67		4902	692	0	0		695	100
693	692353	6807	10	246.68	256.68	11	246.68	0		4909	693	0	0		696	100
694	772933	7607	10	246.68	256.68	11	246.68	0		4916	694	0	0		697	97.5
695	843493	8307	10	246.69	256.69	11.02	246.68	0.02		4923	695	0	0		698	97.5
696	793088	7807	10	246.9	256.9	11.22	246.68	0.22		4930	696	0	0		699	97.5
697	702422	6907	10	246.9	256.9	11.22	246.68	0.22		4937	697	0	0		700	100
698	873748	8607	10	246.9	256.9	11.22	246.68	0.22		4944	698	0	0		701	100
699	813247	8007	10	246.9	256.9	11.22	246.68	0.22		4951	699	0	0		702	100
700	300443	2908	10	251.46	261.46	14.21	248.25	3.21		4958	700	0	0		703	100
701	220239	2108	10	251.46	261.46	14.21	248.25	3.21		4965	701	0	0		704	95
702	853577	8407	10	251.46	261.46	12.12	250.34	1.12		4972	702	0	0		705	87.5
703	290414	2808	10	251.46	261.46	14.21	248.25	3.21		4979	703	0	0		706	90
704	823328	8107	10	251.46	261.46	12.12	250.34	1.12		4986	704	0	0		707	90
705	270359	2608	10	251.46	261.46	14.21	248.25	3.21		4993	705	0	0		708	92.5
706	330536	3208	10	251.46	261.46	14.21	248.25	3.21							709	92.5
707	360638	3508	10	251.46	261.46	14.21	248.25	3.21							710	87.5
708	260333	2508	10	251.46	261.46	14.21	248.25	3.21							711	82.5
709	310473	3008	10	251.46	261.46	14.21	248.25	3.21							712	77.5
710	190179	1808	10	251.46	261.46	15.77	246.69	4.77							713	82.5
711	130086	1208	10	251.46	261.46	14.21	248.25	3.21							714	75
712	230261	2208	10	251.46	261.46	14.21	248.25	3.21							715	72.5
713	370674	3608	10	251.46	261.46	14.09	248.37	3.09							716	67.5
714	240284	2308	10	251.46	261.46	14.21	248.25	3.21							717	62.5
715	280386	2708	10	251.46	261.46	15.77	246.69	4.77							718	67.5
716	863662	8507	10	252.01	262.01	11	252.01	0							719	70
717	250308	2408	10	252.01	262.01	14.75	248.25	3.75							720	65
718	390749	3808	10	255.12	265.12	13.08	253.04	2.08							721	65
719	954472	9407	10	256.68	266.68	11	256.68	0							722	72.5
720	893923	8807	10	256.68	266.68	11	256.68	0							723	72.5
721	803167	7907	10	256.68	266.68	11	256.68	0							724	70
722	934285	9207	10	256.68	266.68	11	256.68	0							725	75
723	904012	8907	10	256.68	266.68	11	256.68	0							726	72.5
724	1004957	9907	10	256.68	266.68	11	256.68	0							727	77.5
725	400788	3908	10	256.68	266.68	14.1	253.58	3.1							728	77.5
726	732635	7207	10	256.68	266.68	11	256.68	0							729	75
727	974663	9607	10	256.68	266.68	11	256.68	0							730	82.5
728	380711	3708	10	256.68	266.68	19.31	248.37	8.31							731	85
729	742708	7307	10	256.68	266.68	11	256.68	0							732	85
730	914102	9007	10	256.68	266.68	11	256.68	0							733	92.5
731	944378	9307	10	256.68	266.68	11	256.68	0							734	97.5
732	350603	3408	10	256.68	266.68	19.31	248.37	8.31							735	92.5
733	883835	8707	10	256.68	266.68	11	256.68	0							736	97.5
734	320504	3108	10	256.68	266.68	14.1	253.58	3.1							737	100
735	924193	9107	10.09	256.69	266.79	11.11	256.68	0.02							738	90
736	340569	3308	10	256.9	266.9	11.2	256.69	0.2							739	92.5
737	964567	9507	10	256.9	266.9	11.22	256.68	0.22							740	97.5
738	430911	4208	10	258.25	268.25	11	258.25	0							741	100
739	481136	4708	10	258.25	268.25	11	258.25	0							742	100
740	501233	4908	10	261.46	271.46	14.21	258.25	3.21							743	97.5
741	440954	4308	10	261.46	271.46	14.21	258.25	3.21							744	97.5
742	571604	5608	10	261.46	271.46	14.21	258.25	3.21							745	100
743	471089	4608	10	261.46	271.46	14.21	258.25	3.21							746	97.5
744	450998	4408	10	261.46	271.46	14.21	258.25	3.21							747	97.5
745	521334	5108	10	261.46	271.46	13.99	258.47	2.99							748	97.5
746	511283	5008	10	261.46	271.46	14.21	258.25	3.21							749	92.5
747	531386	5208	10	261.46	271.46	14.21	258.25	3.21							750	82.5
748	984760	9707	10	261.46	271.46	15.78	256.68	4.78							751	85
749	420869	4108	10	261.46	271.46	14.21	258.25	3.21							752	95
750	461043	4508	10	261.46	271.46	14.21	258.25	3.21							753	92.5
751	591719	5808	10	261.46	271.46	13.99	258.47	2.99							754	90
752	491184	4808	10	261.46	271.46	14.21	258.25	3.21							755	90
753	410828	4008	10	261.46	271.46	14.21	258.25	3.21							756	97.5
754	551493	5408	10	262.01	272.01	14.75	258.25	3.75							757	100
755	541439	5308	10	262.01	272.01	14.75	258.25	3.75							758	97.5
756	30012	209	10.09	262.8	272.9	11.09	262.8	0							759	97.5
757	601778	5908	10	263.58	273.58	11	263.58	0							760	97.5
758	994858	9807	10	266.68	276.68	17.34	260.34	6.34							761	100
759	621899	6108	10	266.68	276.68	19.2	258.47	8.2							762	100
760	642024	6308	10	266.68	276.68	14.64	263.04	3.64							763	100
761	561548	5508	10	266.68	276.68	19.2	258.47	8.2							764	100
762	631961	6208	10.09	266.69	276.79	11.09	266.69	0							765	100
763	70030	609	10	267.57	277.57	11	267.57	0							766	100
764	50019	409	10	267.57	277.57	11	267.57	0							767	100
765	100054	909	10	267.57	277.57	11	267.57	0							768	100
766	140100	1309	10	267.57	277.57	11	267.57	0							769	100
767	40015	309	10	267.57	277.57	11	267.57	0							770	100
768	120075	1109	10	267.57	277.57	11	267.57	0							771	100
769	10009	9	10	267.57	277.57	11	267.57	0							772	100
770	160129	1509	10	267.57	277.57	11	267.57	0							773	100
771	80037	709	10	267.57	277.57	11	267.57	0							774	100
772	20010	109	10	267.57	277.57	11	267.57	0							775	100
773	60024	509	10	267.57	277.57	11	267.57	0							776	100
774	170145	1609	10	267.57	277.57	11	267.57	0							777	100
775	90045	809	10	267.57	277.57	11	267.57	0							778	100
776	150114	1409	10	267.57	277.57	11	267.57	0							779	100
777	200199	1909	10	267.57	277.57	11	267.57	0							780	100
778	110064	1009	10	268.25	278.25	11.14	268.12	0.14							781	100
779	581661	5708	10	268.25	278.25	11	268.25	0							782	100
780	833411	8208	10	271.46	281.46	14.21	268.25	3.21							783	100
781	692354	6808	10	271.46	281.46	14.21	268.25	3.21							784	100
782	772934	7608	10	271.46	281.46	14.21	268.25	3.21							785	100
783	722564	7108	10	271.46	281.46	14.21	268.25	3.21							786	100
784	712493	7008	10	271.46	281.46	14.21	268.25	3.21							787	100
785	793089	7808	10	271.46	281.46	13.99	268.47	2.99							788	100
786	662153	6508	10	271.46	281.46	14.21	268.25	3.21							789	100
787	702423	6908	10	271.46	281.46	13.99	268.47	2.99							790	100
788	611838	6008	10	271.46	281.46	14.21	268.25	3.21							791	100
789	682286	6708	10	271.46	281.46	14.21	268.25	3.21							792	100
790	652088	6408	10	271.46	281.46	14.21	268.25	3.21							793	100
791	783011	7708	10	271.46	281.46	14.21	268.25	3.21							794	100
792	752783	7408	10	271.46	281.46	14.21	268.25	3.21							795	100
793	672219	6608	10	271.46	281.46	14.21	268.25	3.21							796	100
794	843494	8308	10	272.01	282.01	14.74	268.27	3.74							797	100
795	762858	7508	10	272.01	282.01	14.75	268.25	3.75							798	100
796	873749	8608	10	272.9	282.9	15.42	268.47	4.42							799	100
797	180162	1709	10	276.68	286.68	16.45	271.23	5.45							800	100
798	813248	8008	10	276.68	286.68	19.2	268.47	8.2							801	100
799	823329	8108	10	276.68	286.68	14.64	273.04	3.64							802	100
800	130087	1209	10	277.57	287.57	11	277.57	0							803	100
801	270360	2609	10	277.57	287.57	11	277.57	0							804	100
802	260334	2509	10	277.57	287.57	11	277.57	0							805	100
803	210219	2009	10	277.57	287.57	15.78	272.79	4.78							806	100
804	190180	1809	10	277.57	287.57	11	277.57	0							807	100
805	240285	2309	10	277.57	287.57	11	277.57	0							808	100
806	300444	2909	10	277.57	287.57	11	277.57	0							809	100
807	280387	2709	10	277.57	287.57	11	277.57	0							810	100
808	230262	2209	10	277.57	287.57	11	277.57	0							811	100
809	310474	3009	10	277.57	287.57	11	277.57	0							812	100
810	30013	210	10	277.57	287.57	11.65	276.92	0.65							813	100
811	370675	3609	10	277.57	287.57	11	277.57	0							814	100
812	853578	8408	10	277.57	287.57	15.53	273.04	4.53							815	100
813	290415	2809	10	277.57	287.57	11	277.57	0							816	100
814	863663	8508	10	277.57	287.57	14.99	273.58	3.99							817	100
815	803168	7908	10	278.25	288.25	11	278.25	0							818	100
816	220240	2109	10	278.25	288.25	11.68	277.57	0.68							819	100
817	893924	8808	10	278.25	288.25	11	278.25	0							820	100
818	883836	8708	10	278.25	288.25	11	278.25	0							821	100
819	330537	3209	10	278.25	288.25	11.68	277.57	0.68							822	100
820	964568	9508	10	281.46	291.46	13.99	278.47	2.99							823	100
821	250309	2409	10	281.46	291.46	14.34	278.12	3.34							824	100
822	974664	9608	10	281.46	291.46	14.21	278.25	3.21							825	100
823	914103	9008	10	281.46	291.46	14.21	278.25	3.21							826	100
824	934286	9208	10	281.46	291.46	14.21	278.25	3.21							827	100
825	924194	9108	10	281.46	291.46	14.1	278.36	3.1							828	100
826	904013	8908	10	281.46	291.46	14.21	278.25	3.21							829	100
827	360639	3509	10	281.46	291.46	14.89	277.57	3.89							830	100
828	742709	7308	10	281.46	291.46	14.21	278.25	3.21							831	100
829	944379	9308	10	281.46	291.46	14.21	278.25	3.21							832	100
830	1004958	9908	10	281.46	291.46	14.21	278.25	3.21							833	100
831	954473	9408	10	281.46	291.46	14.21	278.25	3.21							834	100
832	732636	7208	10	281.46	291.46	14.21	278.25	3.21							835	100
833	60025	510	10	281.59	291.59	11	281.59	0							836	100
834	390750	3809	10	282.01	292.01	11.78	281.23	0.78							837	100
835	40016	310	10	282.01	292.01	11.42	281.59	0.42							838	100
836	20011	110	10	282.9	292.9	12.31	281.59	1.31							839	100
837	70031	610	10	286.68	296.68	16.09	281.59	5.09							840	100
838	80038	710	10	286.68	296.68	16.09	281.59	5.09							841	100
839	10010	10	10	286.68	296.68	16.09	281.59	5.09							842	100
840	350604	3409	10	287.57	297.57	15.78	282.79	4.78							843	100
841	420870	4109	10	287.57	297.57	11	287.57	0							844	100
842	984761	9708	10	287.57	297.57	15.53	283.04	4.53							845	100
843	150115	1410	10	287.57	297.57	16.98	281.59	5.98							846	100
844	200200	1910	10	287.57	297.57	16.98	281.59	5.98							847	100
845	90046	810	10	287.57	297.57	16.98	281.59	5.98							848	100
846	400789	3909	10	287.57	297.57	15.78	282.79	4.78							849	100
847	340570	3309	10	287.57	297.57	15.56	283.01	4.56							850	100
848	120076	1110	10	287.57	297.57	16.98	281.59	5.98							851	100
849	50020	410	10	287.57	297.57	16.98	281.59	5.98							852	100
850	170146	1610	10	287.57	297.57	16.98	281.59	5.98							853	100
851	160130	1510	10	287.57	297.57	16.98	281.59	5.98							854	100
852	100055	910	10	287.57	297.57	16.98	281.59	5.98							855	100
853	110065	1010	10	287.57	297.57	16.29	282.28	5.3							856	100
854	140101	1310	10	287.57	297.57	16.98	281.59	5.98							857	100
855	471090	4609	10	288.25	298.25	11.68	287.57	0.68							858	100
856	481137	4709	10	288.25	298.25	14.89	284.36	3.89							859	100
857	461044	4509	10	288.25	298.25	11.68	287.57	0.68							860	100
858	430912	4209	10	288.25	298.25	14.89	284.36	3.89							861	100
859	320505	3109	10	288.25	298.25	16.47	282.79	5.47							862	100
860	591720	5809	10	291.46	301.46	14.89	287.57	3.89							863	95
861	380712	3709	10	291.46	301.46	19.67	282.79	8.67							864	95
862	571605	5609	10	291.46	301.46	14.89	287.57	3.89							865	100
863	531387	5209	10	291.46	301.46	14.89	287.57	3.89							866	100
864	521335	5109	10	291.46	301.46	14.89	287.57	3.89							867	97.5
865	551494	5409	10	291.46	301.46	14.34	288.12	3.34							868	100
866	501234	4909	10	291.46	301.46	14.89	287.57	3.89							869	100
867	440955	4309	10	291.46	301.46	14.89	287.57	3.89							870	100
868	450999	4409	10	291.46	301.46	14.89	287.57	3.89							871	97.5
869	410829	4009	10	291.46	301.46	14.89	287.57	3.89							872	92.5
870	541440	5309	10	291.46	301.46	14.34	288.12	3.34							873	87.5
871	511284	5009	10	291.46	301.46	14.89	287.57	3.89							874	87.5
872	491185	4809	10	291.46	301.46	14.89	287.57	3.89							875	90
873	601779	5909	10	291.59	301.59	12.9	289.69	1.9							876	90
874	994859	9808	10	292.01	302.01	14.75	288.25	3.75							877	85
875	180163	1710	10	292.01	302.01	12.31	290.7	1.31							878	87.5
876	210220	2010	10	292.9	302.9	12.3	291.59	1.31							879	85
877	260335	2510	10	296.68	306.68	16.09	291.59	5.09							880	87.5
878	190181	1810	10	296.68	306.68	16.09	291.59	5.09							881	85
879	30014	211	10	296.68	306.68	16.1	291.58	5.1							882	77.5
880	621900	6109	10	297.57	307.57	15.78	292.79	4.78							883	85
881	390751	3810	10	297.57	307.57	12.54	296.03	1.54							884	85
882	290416	2810	10	297.57	307.57	16.98	291.59	5.98							885	82.5
883	270361	2610	10	297.57	307.57	16.98	291.59	5.98							886	77.5
884	310475	3010	10	297.57	307.57	16.98	291.59	5.98							887	85
885	280388	2710	10	297.57	307.57	16.98	291.59	5.98							888	77.5
886	360640	3510	10	297.57	307.57	13.09	295.48	2.09							889	82.5
887	40017	311	10	297.57	307.57	12.56	296.01	1.56							890	80
888	330538	3210	10	297.57	307.57	16.29	292.28	5.29							891	87.5
889	130088	1210	10	297.57	307.57	16.98	291.59	5.98							892	97.5
890	220241	2110	10	297.57	307.57	16.29	292.28	5.29							893	97.5
891	300445	2910	10	297.57	307.57	16.98	291.59	5.98							894	100
892	370676	3610	10	297.57	307.57	16.98	291.59	5.98							895	97.5
893	230263	2210	10	297.57	307.57	16.98	291.59	5.98							896	100
894	240286	2310	10	297.57	307.57	16.98	291.59	5.98							897	97.5
895	652089	6409	10	298.25	308.25	11.68	297.57	0.68							898	100
896	631962	6209	10	298.25	308.25	16.36	292.9	5.36							899	100
897	20012	111	10	298.25	308.25	12.35	296.9	1.35							900	100
898	642025	6309	10	298.25	308.25	16.47	292.79	5.47							901	100
899	561549	5509	10	298.25	308.25	16.47	292.79	5.47							902	100
900	722565	7109	10	301.46	311.46	14.89	297.57	3.89							903	100
901	581662	5709	10	301.46	311.46	18.1	294.36	7.1							904	100
902	692355	6809	10	301.46	311.46	14.89	297.57	3.89							905	100
903	672220	6609	10	301.46	311.46	14.89	297.57	3.89							906	100
904	682287	6709	10	301.46	311.46	14.89	297.57	3.89							907	100
905	752784	7409	10	301.46	311.46	14.89	297.57	3.89							908	100
906	611839	6009	10	301.46	311.46	14.89	297.57	3.89							909	100
907	702424	6909	10	301.46	311.46	14.89	297.57	3.89							910	100
908	250310	2410	10	301.46	311.46	16.98	295.48	5.98							911	100
909	60026	511	10	301.46	311.46	16.86	295.6	5.86							912	100
910	712494	7009	10	301.46	311.46	14.89	297.57	3.89							913	100
911	783012	7709	10	301.46	311.46	14.89	297.57	3.89							914	100
912	662154	6509	10	301.46	311.46	14.89	297.57	3.89							915	100
913	772935	7609	10.09	301.59	311.69	15.12	297.57	4.02							916	100
914	833412	8209	10	302.01	312.01	15.44	297.57	4.44							917	100
915	793090	7809	10	302.01	312.01	15.44	297.57	4.44							918	100
916	843495	8309	10	302.9	312.9	15.78	298.12	4.78							919	100
917	50021	411	10	306.68	316.68	16.1	301.58	5.1							920	100
918	762859	7509	10	306.68	316.68	19.56	298.12	8.56							921	100
919	70032	611	10	306.68	316.68	16.99	300.68	5.99							922	97.5
920	340571	3310	10	307.57	317.57	16.98	301.59	5.98							923	100
921	481138	4710	10	307.57	317.57	16.29	302.28	5.29							924	95
922	110066	1011	10	307.57	317.57	16.99	301.58	5.99							925	92.5
923	10011	11	10	307.57	317.57	17.89	300.68	6.89							926	97.5
924	200201	1911	10	307.57	317.57	16.99	301.58	5.99							927	95
925	90047	811	10	307.57	317.57	16.99	301.58	5.99							928	92.5
926	400790	3910	10	307.57	317.57	16.98	301.59	5.98							929	92.5
927	461045	4510	10	307.57	317.57	16.29	302.28	5.29							930	87.5
928	170147	1611	10	307.57	317.57	16.99	301.58	5.99							931	85
929	100056	911	10	307.57	317.57	16.99	301.58	5.99							932	72.5
930	140102	1311	10	307.57	317.57	16.99	301.58	5.99							933	67.5
931	160131	1511	10	307.57	317.57	16.99	301.58	5.99							934	72.5
932	120077	1111	10	307.57	317.57	16.99	301.58	5.99							935	70
933	80039	711	10	307.57	317.57	17.89	300.68	6.89							936	72.5
934	873750	8609	10	307.57	317.57	19.56	299.01	8.56							937	62.5
935	853579	8409	10	308.25	318.25	15.57	303.68	4.57							938	65
936	150116	1411	10	308.25	318.25	17.68	301.58	6.68							939	65
937	813249	8009	10	308.25	318.25	16.47	302.79	5.47							940	70
938	823330	8109	10	308.25	318.25	16.47	302.79	5.47							941	72.5
939	350605	3410	10	308.25	318.25	17.66	301.59	6.66							942	70
940	491186	4810	10	311.46	321.46	16.98	305.48	5.98							943	75
941	863664	8509	10	311.46	321.46	18.78	303.68	7.78							944	75
942	501235	4910	10	311.46	321.46	16.98	305.48	5.98							945	75
943	440956	4310	10	311.46	321.46	16.98	305.48	5.98							946	72.5
944	410830	4010	10	311.46	321.46	16.98	305.48	5.98							947	77.5
945	531388	5210	10	311.46	321.46	16.98	305.48	5.98							948	85
946	893925	8809	10	311.46	321.46	18.1	304.36	7.1							949	87.5
947	420871	4110	10	311.46	321.46	20.87	301.59	9.87							950	90
948	380713	3710	10	311.46	321.46	16.98	305.48	5.98							951	82.5
949	430913	4210	10	311.46	321.46	20.19	302.28	9.19							952	90
950	451000	4410	10	311.46	321.46	16.98	305.48	5.98							953	85
951	471091	4610	10	311.46	321.46	20.19	302.28	9.19							954	85
952	320506	3110	10	311.46	321.46	20.19	302.28	9.19							955	82.5
953	541441	5310	10	311.69	321.69	17.2	305.48	6.2							956	85
954	883837	8709	10	312.01	322.01	18.65	304.36	7.65							957	80
955	803169	7909	10	312.01	322.01	18.65	304.36	7.65							958	75
956	571606	5610	10	312.9	322.9	18.41	305.48	7.41							959	80
957	521336	5110	10	316.68	326.68	22.19	305.48	11.19							960	82.5
958	511285	5010	10	316.68	326.68	22.19	305.48	11.19							961	77.5
959	551495	5410	10	316.68	326.68	22.19	305.48	11.19							962	75
960	954474	9409	10	317.57	327.57	21	307.57	10							963	70
961	270362	2611	10	317.57	327.57	16.99	311.58	5.99							964	67.5
962	904014	8909	10	317.57	327.57	21	307.57	10							965	67.5
963	732637	7209	10	317.57	327.57	21	307.57	10							966	67.5
964	974665	9609	10	317.57	327.57	21	307.57	10							967	67.5
965	180164	1711	10	317.57	327.57	22.56	306.01	11.56							968	67.5
966	190182	1811	10	317.57	327.57	17.89	310.68	6.89							969	62.5
967	260336	2511	10	317.57	327.57	17.89	310.68	6.89							970	55
968	934287	9209	10	317.57	327.57	21	307.57	10							971	60
969	601780	5910	10	317.57	327.57	22.96	305.61	11.96							972	62.5
970	924195	9109	10	317.57	327.57	21	307.57	10							973	62.5
971	914104	9009	10	317.57	327.57	21	307.57	10							974	60
972	210221	2011	10	317.57	327.57	21.67	306.9	10.67							975	60
973	742710	7309	10	317.57	327.57	21	307.57	10							976	57.5
974	591721	5810	10	317.57	327.57	23.09	305.48	12.09							977	60
975	290417	2811	10	318.25	328.25	17.68	311.58	6.68							978	62.5
976	944380	9309	10	318.25	328.25	21.68	307.57	10.68							979	60
977	280389	2711	10	318.25	328.25	17.68	311.58	6.68							980	55
978	1004959	9909	10	318.25	328.25	21.68	307.57	10.68							981	50
979	964569	9509	10	318.25	328.25	21.68	307.57	10.68							982	50
980	360641	3511	10	321.46	331.46	20.88	311.58	9.88							983	45
981	621901	6110	10	321.46	331.46	20.87	311.59	9.87							984	42.5
982	300446	2911	10	321.46	331.46	20.88	311.58	9.88							985	40
983	631963	6210	10	321.46	331.46	20.19	312.28	9.19							986	42.5
984	561550	5510	10	321.46	331.46	20.19	312.28	9.19							987	35
985	30015	212	10	321.46	331.46	19.56	312.9	8.56							988	27.5
986	230264	2211	10	321.46	331.46	20.88	311.58	9.88							989	25
987	220242	2111	10	321.46	331.46	20.88	311.58	9.88							990	30
988	330539	3211	10	321.46	331.46	20.88	311.58	9.88							991	35
989	130089	1211	10	321.46	331.46	20.88	311.58	9.88							992	30
990	642026	6310	10	321.46	331.46	20.19	312.28	9.19							993	30
991	310476	3011	10	321.46	331.46	20.88	311.58	9.88							994	30
992	240287	2311	10	321.46	331.46	20.88	311.58	9.88							995	35
993	370677	3611	10	321.69	331.69	21.11	311.58	10.11							996	32.5
994	652090	6410	10	322.01	332.01	20.73	312.28	9.73							997	30
995	390752	3811	10	322.01	332.01	21.43	311.58	10.43							998	32.5
996	984762	9709	10	322.9	332.9	20.22	313.68	9.22							999	35
997	581663	5710	10	326.68	336.68	22.19	315.48	11.19							1000	32.5
998	40018	312	10	326.68	336.68	23.88	313.8	12.88							1001	32.5
999	20013	112	10	326.68	336.68	23.2	314.48	12.2							1002	35
1000	783013	7710	10	327.57	337.57	23.09	315.48	12.09							1003	40
1001	340572	3311	10	327.57	337.57	16.99	321.58	5.99							1004	45
1002	833413	8210	10	327.57	337.57	22.54	316.03	11.54							1005	40
1003	682288	6710	10	327.57	337.57	23.09	315.48	12.09							1006	32.5
1004	722566	7110	10	327.57	337.57	23.09	315.48	12.09							1007	40
1005	611840	6010	10	327.57	337.57	23.09	315.48	12.09							1008	42.5
1006	994860	9809	10	327.57	337.57	20.45	318.12	9.45							1009	40
1007	762860	7510	10	327.57	337.57	17.87	320.7	6.87							1010	40
1008	702425	6910	10	327.57	337.57	23.09	315.48	12.09							1011	42.5
1009	250311	2411	10	327.57	337.57	23.1	315.47	12.1							1012	45
1010	712495	7010	10	327.57	337.57	23.09	315.48	12.09							1013	42.5
1011	752785	7410	10	327.57	337.57	23.09	315.48	12.09							1014	42.5
1012	672221	6610	10	327.57	337.57	23.09	315.48	12.09							1015	47.5
1013	662155	6510	10	327.57	337.57	23.09	315.48	12.09							1016	50
1014	692356	6810	10	327.57	337.57	23.09	315.48	12.09							1017	47.5
1015	481139	4711	10.09	328.25	338.34	17.77	321.58	6.68							1018	45
1016	772936	7610	10.09	328.25	338.34	23.64	315.71	12.54							1019	47.5
1017	461046	4511	10.09	328.25	338.34	17.77	321.58	6.68							1020	50
1018	60027	512	10.09	328.25	338.34	21.66	317.69	10.57							1021	52.5
1019	793091	7810	10.09	328.25	338.34	23.31	316.03	12.22							1022	50
1020	110067	1012	10	331.46	341.46	18.66	323.8	7.66							1023	50
1021	843496	8310	10	331.46	341.46	25.54	316.92	14.54							1024	52.5
1022	853580	8410	10	331.46	341.46	20.19	322.28	9.19							1025	52.5
1023	350606	3411	10	331.46	341.46	20.2	322.26	9.2							1026	60
1024	10012	12	10	331.46	341.46	18.66	323.8	7.66							1027	62.5
1025	170148	1612	10	331.46	341.46	18.66	323.8	7.66							1028	65
1026	823331	8110	10	331.46	341.46	20.19	322.28	9.19							1029	62.5
1027	873751	8610	10	331.46	341.46	20.87	321.59	9.87							1030	62.5
1028	400791	3911	10	331.46	341.46	20.88	321.58	9.88							1031	55
1029	813250	8010	10	331.46	341.46	20.19	322.28	9.19							1032	57.5
1030	140103	1312	10	331.46	341.46	18.66	323.8	7.66							1033	65
1031	70033	612	10	331.46	341.46	19.56	322.9	8.56							1034	62.5
1032	50022	412	10	331.46	341.46	19.56	322.9	8.56							1035	62.5
1033	380714	3711	10	331.69	341.69	17.22	325.47	6.22							1036	57.5
1034	90048	812	10	332.01	342.01	19.21	323.8	8.21							1037	57.5
1035	80040	712	10	332.01	342.01	19.21	323.8	8.21							1038	55
1036	200202	1912	10	332.9	342.9	20.1	323.8	9.1							1039	52.5
1037	120078	1112	10	336.68	346.68	23.88	323.8	12.88							1040	47.5
1038	100057	912	10	336.68	346.68	23.88	323.8	12.88							1041	47.5
1039	160132	1512	10	336.68	346.68	23.88	323.8	12.88							1042	50
1040	803170	7910	10	337.57	347.57	22.54	326.03	11.54							1043	40
1041	883838	8710	10	337.57	347.57	22.54	326.03	11.54							1044	37.5
1042	471092	4611	10	337.57	347.57	23.1	325.47	12.1							1045	37.5
1043	150117	1412	10	337.57	347.57	24.09	324.48	13.09							1046	40
1044	491187	4811	10	337.57	347.57	23.1	325.47	12.1							1047	37.5
1045	420872	4111	10	337.57	347.57	23.1	325.47	12.1							1048	37.5
1046	531389	5211	10	337.57	347.57	23.1	325.47	12.1							1049	45
1047	541442	5311	10	337.57	347.57	22.88	325.69	11.88							1050	47.5
1048	451001	4411	10	337.57	347.57	23.1	325.47	12.1							1051	57.5
1049	410831	4011	10	337.57	347.57	23.1	325.47	12.1							1052	55
1050	511286	5011	10	337.57	347.57	17.89	330.68	6.89							1053	60
1051	501236	4911	10	337.57	347.57	23.1	325.47	12.1							1054	57.5
1052	320507	3111	10	337.57	347.57	23.1	325.47	12.1							1055	60
1053	440957	4311	10	337.57	347.57	23.1	325.47	12.1							1056	60
1054	430914	4211	10	337.57	347.57	23.1	325.47	12.1							1057	62.5
1055	742711	7310	10	338.34	348.34	17.75	331.59	6.75							1058	62.5
1056	521337	5111	10	338.34	348.34	18.66	330.68	7.66							1059	60
1057	591722	5811	10	338.34	348.34	17.77	331.58	6.77							1060	65
1058	571607	5611	10	338.34	348.34	22.44	326.9	11.44							1061	62.5
1059	863665	8510	10	338.34	348.34	23.86	325.48	12.86							1062	70
1060	974666	9610	10	341.46	351.46	20.87	331.59	9.87							1063	72.5
1061	893926	8810	10	341.46	351.46	26.98	325.48	15.98							1064	75
1062	732638	7210	10	341.46	351.46	20.87	331.59	9.87							1065	72.5
1063	954475	9410	10	341.46	351.46	20.87	331.59	9.87							1066	70
1064	934288	9210	10	341.46	351.46	20.87	331.59	9.87							1067	70
1065	290418	2812	10	341.46	351.46	17.98	334.48	6.98							1068	77.5
1066	601781	5911	10	341.46	351.46	20.88	331.58	9.88							1069	77.5
1067	904015	8910	10	341.46	351.46	20.87	331.59	9.87							1070	75
1068	914105	9010	10	341.46	351.46	20.87	331.59	9.87							1071	82.5
1069	551496	5411	10	341.46	351.46	21.78	330.68	10.78							1072	75
1070	210222	2012	10	341.46	351.46	18.66	333.8	7.66							1073	77.5
1071	180165	1712	10	341.46	351.46	18.66	333.8	7.66							1074	82.5
1072	924196	9110	10	341.46	351.46	20.87	331.59	9.87							1075	90
1073	944381	9310	10	341.69	351.69	20.41	332.28	9.41							1076	92.5
1074	270363	2612	10	342.01	352.01	19.21	333.8	8.21							1077	97.5
1075	260337	2512	10	342.01	352.01	19.21	333.8	8.21							1078	97.5
1076	964570	9510	10	342.9	352.9	21.62	332.28	10.62							1079	100
1077	984763	9710	10	346.68	356.68	20.76	336.92	9.76							1080	100
1078	1004960	9910	10	346.68	356.68	25.4	332.28	14.4							1081	92.5
1079	561551	5511	10	346.68	356.68	22.21	335.47	11.21							1082	97.5
1080	240288	2312	10	347.57	357.57	20.88	337.69	9.88							1083	100
1081	702426	6911	10	347.57	357.57	16.99	341.58	5.99							1084	100
1082	300447	2912	10	347.57	357.57	20.88	337.69	9.88							1085	100
1083	280390	2712	10	347.57	357.57	24.09	334.48	13.09							1086	100
1084	130090	1212	10	347.57	357.57	20.88	337.69	9.88							1087	100
1085	631964	6211	10	347.57	357.57	23.1	335.47	12.1							1088	100
1086	330540	3212	10	347.57	357.57	20.88	337.69	9.88							1089	100
1087	360642	3512	10	347.57	357.57	20.88	337.69	9.88							1090	100
1088	230265	2212	10	347.57	357.57	20.88	337.69	9.88							1091	100
1089	621902	6111	10	347.57	357.57	23.1	335.47	12.1							1092	100
1090	370678	3612	10	347.57	357.57	20.66	337.91	9.66							1093	100
1091	642027	6311	10	347.57	357.57	23.1	335.47	12.1							1094	100
1092	220243	2112	10	347.57	357.57	20.88	337.69	9.88							1095	100
1093	652091	6411	10	347.57	357.57	22.56	336.01	11.56							1096	100
1094	190183	1812	10	347.57	357.57	24.77	333.8	13.77							1097	100
1095	833414	8211	10	348.34	358.34	17.77	341.58	6.77							1098	100
1096	611841	6011	10	348.34	358.34	17.77	341.58	6.77							1099	100
1097	722567	7111	10	348.34	358.34	17.77	341.58	6.77							1100	100
1098	672222	6611	10	348.34	358.34	17.77	341.58	6.77							1101	100
1099	310477	3012	10	348.34	358.34	21.66	337.69	10.66							1102	100
1100	682289	6711	10	351.46	361.46	20.88	341.58	9.88							1103	100
1101	390753	3812	10	351.46	361.46	24.23	338.23	13.23							1104	100
1102	853581	8411	10	351.46	361.46	16.99	345.47	5.99							1105	100
1103	662156	6511	10	351.46	361.46	20.88	341.58	9.88							1106	100
1104	772937	7611	10	351.46	361.46	20.11	342.35	9.11							1107	100
1105	692357	6811	10	351.46	361.46	20.88	341.58	9.88							1108	100
1106	823332	8111	10	351.46	361.46	16.99	345.47	5.99							1109	100
1107	783014	7711	10	351.46	361.46	20.88	341.58	9.88							1110	100
1108	581664	5711	10	351.46	361.46	21.78	340.68	10.78							1111	100
1109	712496	7011	10	351.46	361.46	20.88	341.58	9.88							1112	100
1110	350607	3412	10	351.46	361.46	14.77	347.69	3.77							1113	100
1111	340573	3312	10	351.46	361.46	18.66	343.8	7.66							1114	100
1112	250312	2412	10	351.46	361.46	18.66	343.8	7.66							1115	100
1113	752786	7411	10	351.69	361.69	21.11	341.58	10.11							1116	100
1114	481140	4712	10	352.01	362.01	18.44	344.57	7.44							1117	100
1115	762861	7511	10	352.01	362.01	21.43	341.58	10.43							1118	100
1116	400792	3912	10	352.9	362.9	16.21	347.69	5.21							1119	100
1117	793092	7811	10	356.68	366.68	25.33	342.35	14.33							1120	100
1118	843497	8311	10	356.68	366.68	22.21	345.47	11.21							1121	100
1119	994861	9810	10	356.68	366.68	26.09	341.59	15.09							1122	100
1120	863666	8511	10	357.57	367.57	16.22	352.35	5.22							1123	100
1121	511287	5012	10	357.57	367.57	14.77	353.8	3.77							1124	100
1122	410832	4012	10	357.57	367.57	14.77	353.8	3.77							1125	100
1123	873752	8611	10	357.57	367.57	23.1	345.47	12.1							1126	100
1124	420873	4112	10	357.57	367.57	14.77	353.8	3.77							1127	100
1125	813251	8011	10	357.57	367.57	23.1	345.47	12.1							1128	100
1126	451002	4412	10	357.57	367.57	14.77	353.8	3.77							1129	100
1127	471093	4612	10	357.57	367.57	14.77	353.8	3.77							1130	100
1128	742712	7311	10	357.57	367.57	16.22	352.35	5.22							1131	100
1129	461047	4512	10	357.57	367.57	24	344.57	13							1132	100
1130	430915	4212	10	357.57	367.57	14.77	353.8	3.77							1133	100
1131	803171	7911	10	357.57	367.57	16.99	351.58	5.99							1134	100
1132	883839	8711	10	357.57	367.57	16.99	351.58	5.99							1135	100
1133	320508	3112	10	357.57	367.57	14.77	353.8	3.77							1136	100
1134	380715	3712	10	357.57	367.57	20.66	347.91	9.66							1137	100
1135	571608	5612	10	358.34	368.34	14.77	354.57	3.77							1138	100
1136	501237	4912	10	358.34	368.34	15.55	353.8	4.55							1139	100
1137	531390	5212	10	358.34	368.34	15.55	353.8	4.55							1140	100
1138	491188	4812	10	358.34	368.34	15.55	353.8	4.55							1141	100
1139	440958	4312	10	358.34	368.34	15.55	353.8	4.55							1142	100
1140	954476	9411	10	361.46	371.46	16.99	355.47	5.99							1143	100
1141	591723	5812	10	361.46	371.46	17.89	354.57	6.89							1144	100
1142	893927	8811	10	361.46	371.46	16.99	355.47	5.99							1145	100
1143	924197	9111	10	361.46	371.46	16.99	355.47	5.99							1146	100
1144	934289	9211	10	361.46	371.46	16.99	355.47	5.99							1147	100
1145	974667	9611	10	361.46	371.46	16.99	355.47	5.99							1148	100
1146	732639	7211	10	361.46	371.46	16.99	355.47	5.99							1149	100
1147	541443	5312	10	361.46	371.46	18.66	353.8	7.66							1150	100
1148	914106	9011	10	361.46	371.46	16.99	355.47	5.99							1151	100
1149	521338	5112	10	361.46	371.46	17.89	354.57	6.89							1152	100
1150	964571	9511	10	361.46	371.46	15.56	356.9	4.56							1153	100
1151	904016	8911	10	361.46	371.46	16.99	355.47	5.99							1154	100
1152	944382	9311	10	361.69	371.69	16.99	355.69	5.99							1155	100
1153	1004961	9911	10	362.01	372.01	12.32	360.68	1.32							1156	100
1154	551497	5412	10	362.01	372.01	15.32	357.69	4.32							1157	100
1155	601782	5912	10	362.9	372.9	16.21	357.69	5.21							1158	100
1156	561552	5512	10.1	362.9	373.01	11.1	362.9	0							1159	100
1157	631965	6212	10	366.68	376.68	13.88	363.8	2.88							1160	100
1158	984764	9711	10	366.68	376.68	16.99	360.68	5.99							1161	100
1159	621903	6112	10	366.68	376.68	13.88	363.8	2.88							1162	100
1160	833415	8212	10	367.57	377.57	14	364.57	3							1163	100
1161	642028	6312	10	367.57	377.57	14.77	363.8	3.77							1164	100
1162	652092	6412	10	367.57	377.57	14.77	363.8	3.77							1165	100
1163	611842	6012	10	367.57	377.57	14	364.57	3							1166	100
1164	722568	7112	10	367.57	377.57	14	364.57	3							1167	100
1165	702427	6912	10	367.57	377.57	14.77	363.8	3.77							1168	100
1166	672223	6612	10	367.57	377.57	14	364.57	3							1169	100
1167	581665	5712	10	367.69	377.69	11	367.69	0							1170	100
1168	692358	6812	10	367.69	377.69	11	367.69	0							1171	100
1169	772938	7612	10	367.69	377.69	11	367.69	0							1172	100
1170	823333	8112	10	367.69	377.69	11	367.69	0							1173	100
1171	662157	6512	10	367.69	377.69	11	367.69	0							1174	100
1172	712497	7012	10	367.69	377.69	11	367.69	0							1175	100
1173	682290	6712	10	367.69	377.69	11	367.69	0							1176	100
1174	30016	213	10	367.92	377.92	11	367.92	0							1177	100
1175	752787	7412	10	368.34	378.34	11.43	367.91	0.43							1178	100
1176	762862	7512	10	368.34	378.34	11.11	368.23	0.11							1179	100
1177	783015	7712	10	368.34	378.34	11.66	367.69	0.66							1180	100
1178	853582	8412	10	371.46	381.46	14.77	367.69	3.77							1181	100
1179	994862	9811	10	371.46	381.46	11.78	370.68	0.78							1182	100
1180	843498	8312	10	372.9	382.9	11	372.9	0							1183	100
1181	793093	7812	10	372.9	382.9	11	372.9	0							1184	100
1182	20014	113	10	373.14	383.14	11	373.14	0							1185	100
1183	40019	313	10	373.14	383.14	11	373.14	0							1186	100
1184	742713	7312	10	373.8	383.8	11	373.8	0							1187	100
1185	803172	7912	10	373.8	383.8	11	373.8	0							1188	100
1186	863667	8512	10	373.8	383.8	11	373.8	0							1189	100
1187	873753	8612	10	373.8	383.8	11	373.8	0							1190	100
1188	813252	8012	10	373.8	383.8	11	373.8	0							1191	100
1189	883840	8712	10	373.8	383.8	11	373.8	0							1192	100
1190	60028	513	10	374.8	384.8	11	374.8	0							1193	100
1191	914107	9012	10	377.69	387.69	11	377.69	0							1194	100
1192	904017	8912	10	377.69	387.69	11	377.69	0							1195	100
1193	893928	8812	10	377.69	387.69	11	377.69	0							1196	100
1194	954477	9412	10	377.69	387.69	11	377.69	0							1197	100
1195	974668	9612	10	377.69	387.69	11	377.69	0							1198	100
1196	924198	9112	10	377.69	387.69	11	377.69	0							1199	100
1197	964572	9512	10	377.69	387.69	11	377.69	0							1200	100
1198	732640	7212	10	377.69	387.69	11	377.69	0							1201	100
1199	934290	9212	10	377.69	387.69	11	377.69	0							1202	100
1200	944383	9312	10	377.91	387.91	11	377.91	0							1203	100
1201	50023	413	10.1	377.92	388.02	11.1	377.92	0							1204	100
1202	170149	1613	10.1	377.92	388.02	11.1	377.92	0							1205	100
1203	70034	613	10.1	377.92	388.02	11.1	377.92	0							1206	100
1204	140104	1313	10.1	377.92	388.02	11.1	377.92	0							1207	100
1205	110068	1013	10.1	377.92	388.02	11.1	377.92	0							1208	100
1206	10013	13	10.1	377.92	388.02	11.1	377.92	0							1209	100
1207	1004962	9912	10	378.23	388.23	11	378.23	0							1210	100
1208	80041	713	10	378.47	388.47	11	378.47	0							1211	100
1209	90049	813	10	378.47	388.47	11	378.47	0							1212	100
1210	200203	1913	10	379.36	389.36	11	379.36	0							1213	100
1211	984765	9712	10	382.9	392.9	11	382.9	0							1214	100
1212	120079	1113	10	383.14	393.14	11	383.14	0							1215	100
1213	160133	1513	10	383.14	393.14	11	383.14	0							1216	100
1214	100058	913	10	383.14	393.14	11	383.14	0							1217	100
1215	150118	1413	10	384.03	394.03	11	384.03	0							1218	100
1216	994863	9812	10	387.69	397.69	11	387.69	0							1219	100
1217	180166	1713	10	387.92	397.92	11	387.92	0							1220	100
1218	210223	2013	10	387.92	397.92	11	387.92	0							1221	100
1219	290419	2813	10	387.92	397.92	11	387.92	0							1222	100
1220	260338	2513	10	388.47	398.47	11	388.47	0							1223	100
1221	270364	2613	10	388.47	398.47	11	388.47	0							1224	100
1222	30017	214	10	390.04	400.04	11	390.04	0							1225	100
1223	280391	2713	10	394.03	404.03	11	394.03	0							1226	97.5
1224	130091	1213	10	394.03	404.03	11	394.03	0							1227	97.5
1225	190184	1813	10	394.03	404.03	11	394.03	0							1228	100
1226	370679	3613	10	394.03	404.03	11	394.03	0							1229	100
1227	220244	2113	10	394.03	404.03	11	394.03	0							1230	100
1228	330541	3213	10	394.03	404.03	11	394.03	0							1231	100
1229	240289	2313	10	394.03	404.03	11	394.03	0							1232	92.5
1230	230266	2213	10	394.03	404.03	11	394.03	0							1233	90
1231	360643	3513	10	394.03	404.03	11	394.03	0							1234	85
1232	300448	2913	10	394.03	404.03	11	394.03	0							1235	82.5
1233	310478	3013	10	394.8	404.8	11	394.8	0							1236	80
1234	40020	314	10	395.26	405.26	11	395.26	0							1237	80
1235	20015	114	10	395.26	405.26	11	395.26	0							1238	70
1236	60029	514	10	396.93	406.93	11	396.93	0							1239	62.5
1237	250313	2413	10	397.92	407.92	11	397.92	0							1240	65
1238	350608	3413	10	397.92	407.92	11	397.92	0							1241	55
1239	340574	3313	10	397.92	407.92	11	397.92	0							1242	55
1240	390754	3813	10	397.92	407.92	11	397.92	0							1243	52.5
1241	481141	4713	10	398.47	408.47	11	398.47	0							1244	55
1242	400793	3913	10	399.36	409.36	11	399.36	0							1245	55
1243	110069	1014	10	400.14	410.14	11	400.14	0							1246	50
1244	140105	1314	10	400.14	410.14	11	400.14	0							1247	47.5
1245	10014	14	10	400.14	410.14	11	400.14	0							1248	45
1246	50024	414	10	400.14	410.14	11	400.14	0							1249	47.5
1247	70035	614	10	400.14	410.14	11	400.14	0							1250	52.5
1248	170150	1614	10	400.14	410.14	11	400.14	0							1251	50
1249	90050	814	10	400.59	410.59	11	400.59	0							1252	50
1250	80042	714	10	400.59	410.59	11	400.59	0							1253	57.5
1251	200204	1914	10	401.48	411.48	11	401.48	0							1254	52.5
1252	320509	3113	10	404.03	414.03	11	404.03	0							1255	55
1253	380716	3713	10	404.03	414.03	11	404.03	0							1256	70
1254	451003	4413	10	404.03	414.03	11	404.03	0							1257	70
1255	461048	4513	10	404.03	414.03	11	404.03	0							1258	75
1256	420874	4113	10	404.03	414.03	11	404.03	0							1259	75
1257	511288	5013	10	404.03	414.03	11	404.03	0							1260	80
1258	410833	4013	10	404.03	414.03	11	404.03	0							1261	85
1259	471094	4613	10	404.03	414.03	11	404.03	0							1262	85
1260	430916	4213	10	404.03	414.03	11	404.03	0							1263	80
1261	30018	215	10	404.46	414.46	11	404.46	0							1264	87.5
1262	531391	5213	10	404.8	414.8	11	404.8	0							1265	85
1263	501238	4913	10	404.8	414.8	11	404.8	0							1266	85
1264	440959	4313	10	404.8	414.8	11	404.8	0							1267	82.5
1265	571609	5613	10	404.8	414.8	11	404.8	0							1268	82.5
1266	491189	4813	10	404.8	414.8	11	404.8	0							1269	80
1267	100059	914	10	405.26	415.26	11	405.26	0							1270	77.5
1268	160134	1514	10	405.26	415.26	11	405.26	0							1271	70
1269	120080	1114	10	405.26	415.26	11	405.26	0							1272	72.5
1270	150119	1414	10	406.15	416.15	11	406.15	0							1273	72.5
1271	541444	5313	10	407.92	417.92	11	407.92	0							1274	65
1272	521339	5113	10	407.92	417.92	11	407.92	0							1275	67.5
1273	591724	5813	10	407.92	417.92	11	407.92	0							1276	60
1274	551498	5413	10	408.47	418.47	11	408.47	0							1277	57.5
1275	601783	5913	10	409.36	419.36	11	409.36	0							1278	57.5
1276	561553	5513	10	409.47	419.47	11	409.47	0							1279	62.5
1277	40021	315	10	409.67	419.67	11	409.67	0							1280	57.5
1278	20016	115	10	409.67	419.67	11	409.67	0							1281	67.5
1279	210224	2014	10	410.04	420.04	11	410.04	0							1282	70
1280	180167	1714	10	410.04	420.04	11	410.04	0							1283	72.5
1281	290420	2814	10	410.04	420.04	11	410.04	0							1284	72.5
1282	260339	2514	10	410.59	420.59	11	410.59	0							1285	75
1283	270365	2614	10.08	410.59	420.67	11.08	410.59	0							1286	82.5
1284	60030	515	10	411.34	421.34	11	411.34	0							1287	82.5
1285	621904	6113	10	413.14	423.14	11	413.14	0							1288	85
1286	631966	6213	10	413.14	423.14	11	413.14	0							1289	90
1287	611843	6013	10	414.03	424.03	11	414.03	0							1290	85
1288	652093	6413	10	414.03	424.03	11	414.03	0							1291	85
1289	833416	8213	10	414.03	424.03	11	414.03	0							1292	85
1290	672224	6613	10	414.03	424.03	11	414.03	0							1293	85
1291	702428	6913	10	414.03	424.03	11	414.03	0							1294	87.5
1292	642029	6313	10	414.03	424.03	11	414.03	0							1295	92.5
1293	722569	7113	10	414.03	424.03	11	414.03	0							1296	90
1294	692359	6813	10	414.15	424.15	11	414.15	0							1297	92.5
1295	662158	6513	10	414.15	424.15	11	414.15	0							1298	87.5
1296	712498	7013	10	414.15	424.15	11	414.15	0							1299	85
1297	581666	5713	10	414.15	424.15	11	414.15	0							1300	90
1298	682291	6713	10	414.15	424.15	11	414.15	0							1301	87.5
1299	772939	7613	10	414.15	424.15	11	414.15	0							1302	90
1300	70036	615	10	414.56	424.56	11	414.56	0							1303	82.5
1301	823334	8113	10	414.8	424.8	11.66	414.15	0.66							1304	85
1302	10015	15	10	414.8	424.8	11.25	414.56	0.25							1305	87.5
1303	50025	415	10	415.26	425.26	11.7	414.56	0.7							1306	87.5
1304	140106	1315	10	415.26	425.26	11.7	414.56	0.7							1307	92.5
1305	220245	2114	10	416.15	426.15	11	416.15	0							1308	97.5
1306	300449	2914	10	416.15	426.15	11	416.15	0							1309	92.5
1307	230267	2214	10	416.15	426.15	11	416.15	0							1310	100
1308	240290	2314	10	416.15	426.15	11	416.15	0							1311	100
1309	170151	1615	10	416.15	426.15	12.59	414.56	1.59							1312	100
1310	330542	3214	10	416.15	426.15	11	416.15	0							1313	100
1311	370680	3614	10	417.92	427.92	12.77	416.15	1.77							1314	100
1312	310479	3014	10	417.92	427.92	12	416.93	1							1315	100
1313	110070	1015	10	417.92	427.92	14.36	414.56	3.36							1316	100
1314	752788	7413	10	418.47	428.47	14.66	414.8	3.66							1317	100
1315	80043	715	10	419.36	429.36	15.35	415	4.35							1318	100
1316	762863	7513	10	419.47	429.47	15.66	414.8	4.66							1319	100
1317	853583	8413	10	419.67	429.67	12.75	417.92	1.75							1320	100
1318	783016	7713	10	419.67	429.67	15.87	414.8	4.87							1321	100
1319	340575	3314	10	420.04	430.04	11	420.04	0							1322	100
1320	90051	815	10	420.04	430.04	16.04	415	5.04							1323	100
1321	793094	7813	10	420.04	430.04	11.68	419.36	0.68							1324	100
1322	843499	8313	10.09	420.59	430.67	12.31	419.36	1.22							1325	100
1323	200205	1915	10	420.67	430.67	15.78	415.89	4.78							1326	100
1324	130092	1214	10	421.34	431.34	16.19	416.15	5.19							1327	100
1325	190185	1814	10	423.14	433.14	17.99	416.15	6.99							1328	100
1326	350609	3414	10	423.14	433.14	14.1	420.04	3.1							1329	100
1327	883841	8713	10	424.03	434.03	14.77	420.26	3.77							1330	100
1328	160135	1515	10	424.03	434.03	15.36	419.67	4.36							1331	100
1329	360644	3514	10	424.03	434.03	18.88	416.15	7.88							1332	100
1330	120081	1115	10	424.03	434.03	15.36	419.67	4.36							1333	100
1331	100060	915	10	424.03	434.03	15.36	419.67	4.36							1334	100
1332	742714	7313	10	424.03	434.03	14.77	420.26	3.77							1335	100
1333	280392	2714	10	424.03	434.03	18.88	416.15	7.88							1336	100
1334	250314	2414	10	424.15	434.15	15.11	420.04	4.11							1337	100
1335	863668	8513	10	424.15	434.15	14.89	420.26	3.89							1338	100
1336	400794	3914	10	424.15	434.15	13.67	421.48	2.67							1339	100
1337	813253	8013	10	424.15	434.15	14.89	420.26	3.89							1340	100
1338	803173	7913	10	424.15	434.15	14.89	420.26	3.89							1341	100
1339	390755	3814	10	424.15	434.15	15.11	420.04	4.11							1342	100
1340	873754	8613	10	424.56	434.56	15.3	420.26	4.3							1343	100
1341	481142	4714	10	424.8	434.8	15.21	420.59	4.22							1344	100
1342	150120	1415	10	424.8	434.8	15.24	420.56	4.24							1345	100
1343	30019	216	10	425.26	435.26	14.22	422.04	3.22							1346	100
1344	914108	9013	10	425.26	435.26	12.11	424.15	1.11							1347	100
1345	270366	2615	10	426.15	436.15	12.06	425.09	1.06							1348	95
1346	934291	9213	10	426.15	436.15	13	424.15	2							1349	97.5
1347	974669	9613	10	426.15	436.15	13	424.15	2							1350	97.5
1348	954478	9413	10	426.15	436.15	13	424.15	2							1351	95
1349	924199	9113	10	426.15	436.15	13	424.15	2							1352	97.5
1350	732641	7213	10	426.15	436.15	13	424.15	2							1353	100
1351	944384	9313	10	427.92	437.92	14.55	424.37	3.55							1354	100
1352	320510	3114	10	427.92	437.92	12.77	426.15	1.77							1355	97.5
1353	893929	8813	10	427.92	437.92	14.77	424.15	3.77							1356	92.5
1354	180168	1715	10.08	428.47	438.55	15.1	424.46	4.01							1357	87.5
1355	1004963	9913	10	429.36	439.36	15.66	424.69	4.66							1358	90
1356	904018	8913	10	429.47	439.47	16.32	424.15	5.32							1359	85
1357	210225	2015	10	429.67	439.67	16.22	424.46	5.22							1360	77.5
1358	964573	9513	10	429.67	439.67	16.52	424.15	5.52							1361	77.5
1359	451004	4414	10	430.04	440.04	14.89	426.15	3.89							1362	62.5
1360	290421	2815	10	430.04	440.04	16.59	424.46	5.59							1363	67.5
1361	380717	3714	10	430.04	440.04	14.89	426.15	3.89							1364	67.5
1362	420875	4114	10.02	430.67	440.7	15.55	426.15	4.52							1365	62.5
1363	260340	2515	10.02	430.67	440.7	16.7	425	5.67							1366	62.5
1364	410834	4014	10	431.34	441.34	16.19	426.15	5.19							1367	55
1365	501239	4914	10	433.14	443.14	17.21	426.93	6.21							1368	50
1366	440960	4314	10	433.14	443.14	17.21	426.93	6.21							1369	50
1367	531392	5214	10	434.03	444.03	18.1	426.93	7.1							1370	50
1368	511289	5014	10	434.03	444.03	18.88	426.15	7.88							1371	50
1369	461049	4514	10	434.03	444.03	18.88	426.15	7.88							1372	57.5
1370	984766	9713	10	434.03	444.03	15.67	429.36	4.67							1373	57.5
1371	471095	4614	10	434.03	444.03	18.88	426.15	7.88							1374	62.5
1372	491190	4814	10	434.03	444.03	18.1	426.93	7.1							1375	62.5
1373	430917	4214	10	434.03	444.03	18.88	426.15	7.88							1376	67.5
1374	571610	5614	10	434.15	444.15	18.22	426.93	7.22							1377	72.5
1375	60031	516	10	434.15	444.15	16.22	428.92	5.22							1378	80
1376	591725	5814	10	434.15	444.15	15.1	430.04	4.11							1379	82.5
1377	230268	2215	10	434.15	444.15	14.58	430.56	3.58							1380	87.5
1378	20017	116	10	434.15	444.15	17.89	427.26	6.89							1381	87.5
1379	40022	316	10	434.15	444.15	17.89	427.26	6.89							1382	85
1380	220246	2115	10	434.56	444.56	14.99	430.56	3.99							1383	92.5
1381	521340	5114	10	434.8	444.8	15.76	430.04	4.76							1384	97.5
1382	240291	2315	10	434.8	444.8	15.24	430.56	4.24							1385	100
1383	541445	5314	10	435.26	445.26	16.22	430.04	5.22							1386	100
1384	330543	3215	10	435.26	445.26	15.69	430.56	4.69							1387	100
1385	601784	5914	10	436.15	446.15	15.67	431.48	4.67							1388	97.5
1386	140107	1316	10	436.15	446.15	14.31	432.84	3.31							1389	97.5
1387	310480	3015	10	436.15	446.15	14.82	432.33	3.82							1390	90
1388	300450	2915	10	436.15	446.15	16.59	430.56	5.59							1391	97.5
1389	170152	1616	10.03	436.15	446.18	13.45	433.74	2.42							1392	97.5
1390	561554	5514	10.03	436.15	446.18	15.59	431.59	4.56							1393	92.5
1391	631967	6214	10	437.92	447.92	13.66	435.26	2.66							1394	92.5
1392	994864	9813	10	437.92	447.92	14.77	434.15	3.77							1395	90
1393	551499	5414	10	437.92	447.92	18.33	430.59	7.33							1396	85
1394	70037	616	10	438.55	448.55	17.41	432.14	6.41							1397	87.5
1395	621905	6114	10	439.36	449.36	15.1	435.26	4.1							1398	82.5
1396	370681	3615	10	439.47	449.47	18.13	432.33	7.13							1399	77.5
1397	110071	1016	10	439.67	449.67	15.17	435.51	4.17							1400	85
1398	10016	16	10	439.67	449.67	18.28	432.39	7.28							1401	85
1399	652094	6414	10	440.04	450.04	14.89	436.15	3.89							1402	87.5
1400	611844	6014	10	440.04	450.04	14.89	436.15	3.89							1403	82.5
1401	130093	1215	10	440.04	450.04	15.29	435.75	4.29							1404	72.5
1402	722570	7114	10	440.7	450.7	15.55	436.15	4.55							1405	75
1403	642030	6314	10	440.7	450.7	15.55	436.15	4.55							1406	72.5
1404	672225	6614	10	441.34	451.34	16.19	436.15	5.19							1407	72.5
1405	682292	6714	10	443.14	453.14	17.87	436.27	6.87							1408	80
1406	833417	8214	10	443.14	453.14	17.99	436.15	6.99							1409	90
1407	702429	6914	10	444.03	454.03	18.88	436.15	7.88							1410	85
1408	772940	7614	10	444.03	454.03	18.76	436.27	7.76							1411	87.5
1409	340576	3315	10	444.03	454.03	20.57	434.46	9.57							1412	80
1410	662159	6514	10	444.03	454.03	18.76	436.27	7.76							1413	85
1411	692360	6814	10	444.03	454.03	18.76	436.27	7.76							1414	95
1412	581667	5714	10	444.03	454.03	18.76	436.27	7.76							1415	97.5
1413	50026	416	10	444.03	454.03	22.19	432.84	11.19							1416	100
1414	712499	7014	10	444.15	454.15	18.88	436.27	7.88							1417	100
1415	90052	816	10	444.15	454.15	17.52	437.63	6.52							1418	97.5
1416	200206	1916	10	444.15	454.15	16.89	438.26	5.89							1419	92.5
1417	30020	217	10	444.15	454.15	17.96	437.18	6.96							1420	97.5
1418	80044	716	10	444.15	454.15	18.21	436.94	7.21							1421	100
1419	350610	3415	10	444.15	454.15	17.6	437.55	6.6							1422	100
1420	823335	8114	10	444.56	454.56	18.63	436.93	7.63							1423	100
1421	390756	3815	10	444.8	454.8	17.24	438.56	6.24							1424	100
1422	190186	1815	10	444.8	454.8	18.25	437.55	7.25							1425	100
1423	481143	4715	10	445.26	455.26	17.04	439.22	6.04							1426	100
1424	280393	2715	10	445.26	455.26	17.82	438.44	6.82							1427	100
1425	360645	3515	10	446.15	456.15	18.71	438.44	7.71							1428	100
1426	762864	7514	10	446.15	456.15	15.56	441.59	4.56							1429	100
1427	400795	3915	10	446.15	456.15	18.59	438.56	7.59							1430	100
1428	100061	916	10	446.18	456.18	15.57	441.61	4.57							1431	100
1429	752789	7414	10	446.18	456.18	16.59	440.59	5.59							1432	100
1430	250315	2415	10.03	446.15	456.18	18.62	438.56	7.59							1433	100
1431	120082	1116	10	447.92	457.92	17.31	441.61	6.31							1434	100
1432	853584	8414	10	447.92	457.92	17.13	441.79	6.13							1435	100
1433	160136	1516	10	447.92	457.92	17.31	441.61	6.31							1436	100
1434	783017	7714	10	448.55	458.55	17.76	441.79	6.76							1437	100
1435	793095	7814	10	449.36	459.36	18.19	442.16	7.19							1438	100
1436	320511	3115	10	449.47	459.47	18.13	442.33	7.13							1439	100
1437	150121	1416	10	449.67	459.67	18.28	442.39	7.28							1440	100
1438	843500	8314	10	449.67	459.67	17.88	442.8	6.88							1441	100
1439	451005	4415	10	450.04	460.04	16.59	444.46	5.59							1442	100
1440	270367	2616	10	450.04	460.04	17.31	443.74	6.31							1443	97.5
1441	380718	3715	10	450.04	460.04	16.59	444.46	5.59							1444	95
1442	420876	4115	10	450.7	460.7	16.59	445.11	5.59							1445	100
1443	410835	4015	10	450.7	460.7	15.95	445.75	4.95							1446	100
1444	180169	1716	10	451.34	461.34	16.2	446.14	5.2							1447	100
1445	742715	7314	10	453.14	463.14	17.99	446.15	6.99							1448	100
1446	40023	317	10	453.14	463.14	18.07	446.07	7.07							1449	100
1447	813254	8014	10	454.03	464.03	18.76	446.27	7.76							1450	100
1448	60032	517	10	454.03	464.03	18.96	446.07	7.96							1451	100
1449	914109	9014	10	454.03	464.03	17.65	447.38	6.65							1452	100
1450	873755	8614	10	454.03	464.03	18.35	446.68	7.35							1453	100
1451	20018	117	10	454.03	464.03	18.96	446.07	7.96							1454	100
1452	803174	7914	10	454.03	464.03	18.76	446.27	7.76							1455	100
1453	883842	8714	10	454.03	464.03	18.88	446.15	7.88							1456	100
1454	440961	4315	10	454.15	464.15	17.6	447.55	6.6							1457	100
1455	210226	2016	10	454.15	464.15	17.89	447.26	6.89							1458	100
1456	170153	1617	10	454.15	464.15	17.04	448.11	6.04							1459	100
1457	732642	7214	10	454.15	464.15	16.88	448.27	5.88							1460	100
1458	140108	1317	10	454.15	464.15	17.07	448.08	6.07							1461	100
1459	863669	8514	10	454.15	464.15	18.88	446.27	7.88							1462	100
1460	290422	2816	10	454.56	464.56	17.93	447.63	6.93							1463	100
1461	501240	4915	10	454.8	464.8	18.25	447.55	7.25							1464	100
1462	934292	9214	10	454.8	464.8	17.53	448.27	6.53							1465	100
1463	491191	4815	10	455.26	465.26	17.82	448.44	6.82							1466	100
1464	924200	9114	10	455.26	465.26	17.99	448.27	6.99							1467	100
1465	511290	5015	10	456.18	466.18	18.74	448.44	7.74							1468	100
1466	954479	9414	10.03	456.15	466.18	18.91	448.27	7.88							1469	100
1467	461050	4515	10.03	456.15	466.18	18.74	448.44	7.71							1470	100
1468	974670	9614	10.03	456.15	466.18	18.91	448.27	7.88							1471	100
1469	430918	4215	10	456.18	466.18	18.74	448.44	7.74							1472	100
1470	260341	2516	10	456.18	466.18	18.9	448.28	7.9							1473	100
1471	541446	5315	10	457.92	467.92	19.25	449.67	8.25							1474	100
1472	591726	5815	10	457.92	467.92	20.36	448.56	9.36							1475	100
1473	521341	5115	10	457.92	467.92	19.7	449.22	8.7							1476	100
1474	471096	4615	10	458.55	468.55	21.11	448.44	10.11							1477	100
1475	531393	5215	10	459.36	469.36	21.91	448.44	10.91							1478	100
1476	70038	617	10	459.47	469.47	19.99	450.48	8.99							1479	100
1477	561555	5515	10	459.67	469.67	20.08	450.6	9.08							1480	100
1478	10017	17	10	459.67	469.67	19.07	451.6	8.07							1481	100
1479	904019	8914	10	460.04	470.04	19.45	451.59	8.45							1482	100
1480	571611	5615	10	460.04	470.04	22.48	448.56	11.48							1483	100
1481	110072	1017	10	460.04	470.04	19.44	451.6	8.44							1484	100
1482	631968	6215	10	460.7	470.7	19.36	452.33	8.36							1485	100
1483	893930	8814	10	460.7	470.7	21.66	450.04	10.66							1486	100
1484	944385	9314	10	461.34	471.34	22.3	450.04	11.3							1487	100
1485	601785	5915	10	463.14	473.14	23.57	450.56	12.57							1488	100
1486	220247	2116	10	463.14	473.14	22	452.14	11							1489	100
1487	300451	2916	10	464.03	474.03	21.29	453.74	10.29							1490	100
1488	330544	3216	10	464.03	474.03	22.19	452.84	11.19							1491	100
1489	964574	9514	10	464.03	474.03	23.24	451.79	12.24							1492	100
1490	551500	5415	10	464.03	474.03	22.7	452.33	11.7							1493	100
1491	1004964	9914	10	464.03	474.03	23.55	451.48	12.55							1494	100
1492	621906	6115	10	464.03	474.03	21.26	453.77	10.26							1495	100
1493	230269	2216	10	464.03	474.03	23.3	451.73	12.3							1496	100
1494	240292	2316	10	464.15	474.15	22.76	452.39	11.76							1497	100
1495	642031	6315	10	464.15	474.15	20.03	455.11	9.04							1498	100
1496	652095	6415	10	464.15	474.15	20.69	454.46	9.69							1499	100
1497	833418	8215	10	464.15	474.15	17.6	457.55	6.6							1500	100
1498	672226	6615	10	464.15	474.15	19.4	455.75	8.4							1501	100
1499	310481	3016	10	464.15	474.15	21.41	453.74	10.41							1502	100
1500	611845	6015	10	464.56	474.56	21.1	454.46	10.1							1503	100
1501	692361	6815	10	464.8	474.8	17.36	458.44	6.36							1504	100
1502	50027	417	10	464.8	474.8	19.85	455.96	8.85							1505	100
1503	702430	6915	10	465.26	475.26	17.82	458.44	6.82							1506	100
1504	722571	7115	10	465.26	475.26	21.15	455.11	10.15							1507	100
1505	682293	6715	10	466.18	476.18	19.63	457.55	8.63							1508	100
1506	80045	717	10	466.18	476.18	21.11	456.07	10.11							1509	100
1507	984767	9714	10	466.18	476.18	21.03	456.15	10.03							1510	100
1508	200207	1917	10	466.18	476.18	21.11	456.07	10.11							1511	97.5
1509	370682	3616	10	466.18	476.18	20.13	457.05	9.13							1512	100
1510	90053	817	10	466.18	476.18	21.11	456.07	10.11							1513	100
1511	130094	1216	10	467.92	477.92	21.29	457.63	10.3							1514	100
1512	662160	6515	10	467.92	477.92	20.48	458.44	9.48							1515	100
1513	120083	1117	10	467.92	477.92	19.07	459.85	8.07							1516	95
1514	100062	917	10	468.55	478.55	21.45	458.11	10.45							1517	92.5
1515	772941	7615	10	469.36	479.36	21.91	458.44	10.91							1518	97.5
1516	712500	7015	10	469.47	479.47	21.91	458.56	10.91							1519	100
1517	581668	5715	10	469.67	479.67	22.23	458.44	11.23							1520	100
1518	823336	8115	10	469.67	479.67	21.7	458.97	10.7							1521	95
1519	150122	1417	10	470.04	480.04	19.44	461.6	8.44							1522	97.5
1520	752790	7415	10	470.04	480.04	20.45	460.6	9.45							1523	95
1521	160137	1517	10	470.04	480.04	21.2	459.85	10.2							1524	85
1522	994865	9814	10	470.7	480.7	21.66	460.04	10.66							1525	67.5
1523	270368	2617	10	470.7	480.7	19.73	461.97	8.73							1526	65
1524	853585	8415	10	471.34	481.34	20	462.33	9							1527	62.5
1525	481144	4716	10	473.14	483.14	21.29	462.84	10.29							1528	70
1526	190187	1816	10	473.14	483.14	21.75	462.39	10.75							1529	77.5
1527	180170	1717	10	474.03	484.03	21.77	463.26	10.77							1530	75
1528	350611	3416	10	474.03	484.03	23.3	461.73	12.3							1531	62.5
1529	783018	7715	10	474.03	484.03	22.06	462.97	11.06							1532	60
1530	280394	2716	10	474.03	484.03	22.19	462.84	11.19							1533	65
1531	340577	3316	10	474.03	484.03	23.42	461.61	12.42							1534	70
1532	390757	3816	10	474.03	484.03	22.64	462.39	11.64							1535	85
1533	762865	7515	10	474.03	484.03	24.47	460.56	13.47							1536	82.5
1534	793096	7815	10	474.15	484.15	21.38	463.77	10.38							1537	80
1535	843501	8315	10	474.15	484.15	21.06	464.09	10.06							1538	75
1536	250316	2416	10	474.15	484.15	21.38	463.77	10.38							1539	65
1537	260342	2517	10	474.15	484.15	17.04	468.11	6.04							1540	72.5
1538	451006	4416	10	474.15	484.15	17.52	467.63	6.52							1541	80
1539	400796	3916	10	474.15	484.15	21.41	463.74	10.41							1542	87.5
1540	360646	3516	10	474.56	484.56	21.82	463.74	10.82							1543	90
1541	320512	3116	10	474.8	484.8	18.75	467.05	7.75							1544	95
1542	290423	2817	10	474.8	484.8	19.32	466.48	8.32							1545	92.5
1543	410836	4016	10	475.26	485.26	17.98	468.28	6.98							1546	95
1544	210227	2017	10	475.26	485.26	20.19	466.07	9.19							1547	95
1545	914110	9015	10	476.18	486.18	18.74	468.44	7.74							1548	97.5
1546	380719	3716	10	476.18	486.18	19.56	467.63	8.56							1549	100
1547	883843	8715	10	476.18	486.18	18.74	468.44	7.74							1550	100
1548	803175	7915	10	476.18	486.18	18.74	468.44	7.74							1551	100
1549	420877	4116	10	476.18	486.18	18.9	468.28	7.9							1552	97.5
1550	742716	7315	10	476.18	486.18	19.63	467.55	8.63							1553	95
1551	732643	7215	10	477.92	487.92	20.36	468.56	9.36							1554	95
1552	863670	8515	10	477.92	487.92	20.36	468.56	9.36							1555	97.5
1553	873756	8615	10	477.92	487.92	20.48	468.44	9.48							1556	100
1554	813255	8015	10	478.55	488.55	21.11	468.44	10.11							1557	100
1555	974671	9615	10	479.36	489.36	19.76	470.6	8.76							1558	100
1556	924201	9115	10	479.47	489.47	20.79	469.67	9.79							1559	100
1557	934293	9215	10	479.67	489.67	21.45	469.22	10.45							1560	100
1558	954480	9415	10	479.67	489.67	20.08	470.6	9.08							1561	97.5
1559	430919	4216	10	480.04	490.04	17.28	473.77	6.28							1562	100
1560	491192	4816	10	480.04	490.04	18.2	472.84	7.2							1563	100
1561	440962	4316	10	480.04	490.04	19.31	471.73	8.31							1564	95
1562	461051	4516	10	480.7	490.7	17.93	473.77	6.93							1565	85
1563	511291	5016	10	480.7	490.7	17.93	473.77	6.93							1566	87.5
1564	521342	5116	10	481.34	491.34	16.83	475.51	5.83							1567	92.5
1565	944386	9315	10	483.14	493.14	18.39	475.75	7.39							1568	90
1566	591727	5816	10	483.14	493.14	18.63	475.51	7.63							1569	92.5
1567	310482	3017	10	484.03	494.03	18.96	476.07	7.96							1570	90
1568	893931	8815	10	484.03	494.03	19.92	475.11	8.92							1571	90
1569	904020	8915	10	484.03	494.03	20.57	474.46	9.57							1572	87.5
1570	230270	2217	10	484.03	494.03	19.07	475.96	8.07							1573	97.5
1571	220248	2117	10	484.03	494.03	19.97	475.06	8.97							1574	90
1572	330545	3217	10	484.03	494.03	19.07	475.96	8.07							1575	92.5
1573	501241	4916	10	484.03	494.03	22.64	472.39	11.64							1576	97.5
1574	240293	2317	10	484.15	494.15	19.07	476.07	8.07							1577	100
1575	300452	2917	10	484.15	494.15	19.19	475.96	8.19							1578	92.5
1576	1004965	9915	10	484.15	494.15	16.7	478.44	5.7							1579	92.5
1577	571612	5616	10	484.15	494.15	17.52	477.63	6.52							1580	95
1578	531394	5216	10	484.15	494.15	18.21	476.94	7.21							1581	100
1579	541447	5316	10	484.15	494.15	19.64	475.51	8.64							1582	100
1580	471097	4616	10	484.56	494.56	19.42	476.14	8.42							1583	92.5
1581	561556	5516	10	484.8	494.8	18.55	477.26	7.55							1584	97.5
1582	370683	3617	10	484.8	494.8	17.7	478.11	6.7							1585	100
1583	631969	6216	10	485.26	495.26	17.98	478.28	6.98							1586	100
1584	964575	9515	10	485.26	495.26	17.82	478.44	6.82							1587	100
1585	30021	218	10	486.18	496.18	15.67	481.51	4.67							1588	100
1586	601786	5916	10	486.18	496.18	16.46	480.72	5.46							1589	100
1587	652096	6416	10	486.18	496.18	15.45	481.73	4.45							1590	100
1588	642032	6316	10	486.18	496.18	15.45	481.73	4.45							1591	100
1589	621907	6116	10	486.18	496.18	15.57	481.61	4.57							1592	100
1590	984768	9715	10	486.18	496.18	16.59	480.6	5.59							1593	100
1591	833419	8216	10	487.92	497.92	17.19	481.73	6.19							1594	100
1592	672227	6616	10	487.92	497.92	17.19	481.73	6.19							1595	100
1593	130095	1217	10	487.92	497.92	19.07	479.85	8.07							1596	100
1594	611846	6016	10	488.55	498.55	17.41	482.14	6.41							1597	100
1595	722572	7116	10	489.36	499.36	17.51	482.84	6.51							1598	100
1596	551501	5416	10	489.47	499.47	18.85	481.61	7.85							1599	100
1597	702431	6916	10	489.67	499.67	17.83	482.84	6.83							1600	100
1598	692362	6816	10	489.67	499.67	18.28	482.39	7.28							1601	100
1599	662161	6516	10	490.04	500.04	15.54	485.51	4.54							1602	100
1600	994866	9815	10	490.04	500.04	15.93	485.11	4.93							1603	100
1601	682294	6716	10	490.04	500.04	17.28	483.77	6.28							1604	100
1602	190188	1817	10	490.7	500.7	16.64	485.06	5.64							1605	100
1603	340578	3317	10	490.7	500.7	15.74	485.96	4.74							1606	100
1604	280395	2717	10.05	491.34	501.39	16.44	485.96	5.38							1607	100
1605	390758	3817	10	493.14	503.14	18.18	485.96	7.18							1608	100
1606	350612	3417	10	493.14	503.14	18.18	485.96	7.18							1609	100
1607	400797	3917	10	494.03	504.03	18.96	486.07	7.96							1610	100
1608	320513	3117	10	494.03	504.03	18.3	486.73	7.3							1611	100
1609	712501	7016	10	494.03	504.03	17.98	487.05	6.98							1612	100
1610	420878	4117	10	494.03	504.03	16.92	488.11	5.92							1613	100
1611	451007	4417	10	494.03	504.03	18.96	486.07	7.96							1614	100
1612	250317	2417	10	494.03	504.03	18.96	486.07	7.96							1615	100
1613	481145	4717	10	494.03	504.03	19.97	485.06	8.97							1616	100
1614	581669	5716	10	494.15	504.15	17.89	487.26	6.89							1617	100
1615	410837	4017	10	494.15	504.15	17.96	487.18	6.96							1618	100
1616	772942	7616	10	494.15	504.15	18.21	486.94	7.21							1619	100
1617	140109	1318	10	494.15	504.15	13.63	491.51	2.63							1620	100
1618	60033	518	10	494.15	504.15	13.75	491.4	2.75							1621	100
1619	360647	3517	10	494.15	504.15	18.67	486.48	7.67							1622	100
1620	823337	8116	10	494.56	504.56	18.3	487.26	7.3							1623	100
1621	380720	3717	10	494.8	504.8	17.7	488.11	6.7							1624	100
1622	853586	8416	10	494.8	504.8	16.88	488.92	5.88							1625	100
1623	40024	318	10	495.26	505.26	15.76	490.5	4.76							1626	100
1624	752791	7416	10	495.26	505.26	18.63	487.63	7.63							1627	100
1625	170154	1618	10	496.18	506.18	15.67	491.51	4.67							1628	100
1626	762866	7516	10	496.18	506.18	15.57	491.61	4.57							1629	100
1627	440963	4317	10	496.18	506.18	15.21	491.97	4.21							1630	100
1628	843502	8316	10	496.18	506.18	15.45	491.73	4.45							1631	100
1629	783019	7716	10	496.18	506.18	15.57	491.61	4.57							1632	100
1630	20019	118	10	496.18	506.18	15.79	491.4	4.79							1633	100
1631	742717	7316	10	497.92	507.92	15.15	493.77	4.15							1634	100
1632	883844	8716	10	497.92	507.92	15.15	493.77	4.15							1635	100
1633	491193	4817	10	497.92	507.92	16.95	491.97	5.95							1636	100
1634	793097	7816	10	498.55	508.55	17.82	491.73	6.82							1637	100
1635	430920	4217	10	499.36	509.36	18.39	491.97	7.39							1638	100
1636	803176	7916	10	499.47	509.47	16.7	493.77	5.7							1639	100
1637	863671	8516	10	499.67	509.67	15.17	495.51	4.17							1640	100
1638	914111	9016	10	499.67	509.67	16.91	493.77	5.91							1641	100
1639	501242	4917	10	500.04	510.04	15.09	495.96	4.09							1642	100
1640	461052	4517	10	500.04	510.04	18.42	492.62	7.42							1643	100
1641	813256	8016	10	500.04	510.04	14.9	496.14	3.9							1644	100
1642	561557	5517	10	500.7	510.7	14.97	496.73	3.97							1645	100
1643	511292	5017	10	500.7	510.7	19.07	492.62	8.07							1646	100
1644	521343	5117	10	501.39	511.4	19.13	493.26	8.13							1647	100
1645	591728	5817	10	503.14	513.14	19.07	495.06	8.07							1648	100
1646	934294	9216	10	503.14	513.14	16.88	497.26	5.88							1649	100
1647	571613	5617	10	504.03	514.03	18.96	496.07	7.96							1650	100
1648	601787	5917	10	504.03	514.03	16.92	498.11	5.92							1651	100
1649	541448	5317	10	504.03	514.03	18.96	496.07	7.96							1652	100
1650	531395	5217	10	504.03	514.03	18.96	496.07	7.96							1653	100
1651	873757	8616	10	504.03	514.03	19.52	495.51	8.52							1654	100
1652	954481	9416	10	504.03	514.03	17.77	497.26	6.77							1655	100
1653	732644	7216	10	504.03	514.03	19.52	495.51	8.52							1656	100
1654	471098	4617	10	504.15	514.15	18.67	496.48	7.67							1657	100
1655	652097	6417	10	504.15	514.15	17.04	498.11	6.04							1658	100
1656	10018	18	10	504.15	514.15	18.11	497.04	7.11							1659	100
1657	974672	9616	10	504.15	514.15	18.21	496.94	7.21							1660	100
1658	70039	618	10	504.15	514.15	18.31	496.83	7.31							1661	100
1659	621908	6117	10	504.15	514.15	17.04	498.11	6.04							1662	100
1660	611847	6017	10	504.56	514.56	15.08	500.48	4.08							1663	100
1661	672228	6617	10	504.8	514.8	15.96	499.85	4.96							1664	100
1662	924202	9116	10	504.8	514.8	18.75	497.05	7.75							1665	100
1663	833420	8217	10	505.26	515.26	16.41	499.85	5.41							1666	100
1664	631970	6217	10	505.26	515.26	19.07	497.18	8.07							1667	97.5
1665	50028	418	10	506.18	516.18	15.01	502.17	4.01							1668	100
1666	702432	6917	10	506.18	516.18	15.58	501.6	4.58							1669	100
1667	1004966	9916	10	506.18	516.18	15.45	501.73	4.45							1670	95
1668	904021	8916	10	506.18	516.18	15.57	501.61	4.57							1671	95
1669	110073	1018	10	506.18	516.18	19.77	497.41	8.77							1672	95
1670	551502	5417	10	506.18	516.18	15.79	501.39	4.79							1673	97.5
1671	682295	6717	10	507.92	517.92	16.95	501.97	5.95							1674	92.5
1672	30022	219	10	507.92	517.92	16.7	502.22	5.7							1675	97.5
1673	944387	9316	10	507.92	517.92	18.2	500.72	7.2							1676	97.5
1674	642033	6317	10	508.55	518.55	21.45	498.11	10.45							1677	95
1675	722573	7117	10	509.36	519.36	19.07	501.28	8.07							1678	95
1676	692363	6817	10	509.47	519.47	18.87	501.6	7.87							1679	95
1677	80046	718	10	509.67	519.67	17.12	503.55	6.12							1680	100
1678	964576	9516	10	509.67	519.67	17.83	502.84	6.83							1681	97.5
1679	984769	9716	10	510.04	520.04	17.28	503.77	6.28							1682	100
1680	893932	8816	10	510.04	520.04	19.43	501.61	8.43							1683	95
1681	90054	818	10	510.04	520.04	17.49	503.55	6.49							1684	97.5
1682	100063	918	10	510.7	520.7	15.78	505.92	4.78							1685	97.5
1683	662162	6517	10	510.7	520.7	19.73	501.97	8.73							1686	100
1684	200208	1918	10	511.4	521.4	18.85	503.55	7.85							1687	87.5
1685	712502	7017	10	513.14	523.14	18.18	505.96	7.18							1688	92.5
1686	772943	7617	10	513.14	523.14	18.07	506.07	7.07							1689	85
1687	853587	8417	10	514.03	524.03	18.3	506.73	7.3							1690	85
1688	160138	1518	10	514.03	524.03	17.62	507.41	6.62							1691	82.5
1689	581670	5717	10	514.03	524.03	18.96	506.07	7.96							1692	85
1690	783020	7717	10	514.03	524.03	16.92	508.11	5.92							1693	92.5
1691	150123	1418	10	514.03	524.03	17.62	507.41	6.62							1694	97.5
1692	823338	8117	10	514.03	524.03	18.55	506.48	7.55							1695	92.5
1693	120084	1118	10	514.03	524.03	19.74	505.29	8.74							1696	90
1694	752792	7417	10	514.15	524.15	17.96	507.18	6.96							1697	92.5
1695	843503	8317	10	514.15	524.15	17.04	508.11	6.04							1698	92.5
1696	270369	2618	10	514.15	524.15	17.08	508.06	6.08							1699	92.5
1697	793098	7817	10	514.15	524.15	14.67	510.48	3.67							1700	97.5
1698	883845	8717	10	514.15	524.15	15.3	509.85	4.3							1701	97.5
1699	994867	9816	10	514.15	524.15	17.52	507.63	6.52							1702	85
1700	762867	7517	10	514.56	524.56	17.45	508.11	6.45							1703	82.5
1701	742718	7317	10	514.8	524.8	15.96	509.85	4.96							1704	77.5
1702	40025	319	10	514.8	524.8	14.51	511.29	3.51							1705	80
1703	60034	519	10	515.26	525.26	16.08	510.18	5.08							1706	77.5
1704	180171	1718	10	515.26	525.26	14.86	511.4	3.86							1707	82.5
1705	803177	7917	10	516.18	526.18	15.79	511.39	4.79							1708	80
1706	260343	2518	10	516.18	526.18	15.67	511.51	4.67							1709	82.5
1707	290424	2818	10	516.18	526.18	15.01	512.17	4.01							1710	80
1708	813257	8017	10	516.18	526.18	15.22	511.97	4.22							1711	75
1709	863672	8517	10	516.18	526.18	15.59	511.6	4.59							1712	77.5
1710	140110	1319	10	516.18	526.18	17	510.18	6							1713	77.5
1711	934295	9217	10	517.92	527.92	13.86	515.06	2.86							1714	80
1712	170155	1619	10	517.92	527.92	16.7	512.22	5.7							1715	80
1713	914112	9017	10	517.92	527.92	17.32	511.6	6.32							1716	80
1714	20020	119	10	518.55	528.55	17.34	512.22	6.34							1717	77.5
1715	210228	2018	10	519.36	529.36	17.73	512.62	6.73							1718	75
1716	732645	7217	10	519.47	529.47	14.51	515.96	3.51							1719	75
1717	904022	8917	10	519.67	529.67	12.57	518.11	1.57							1720	72.5
1718	954482	9417	10	519.67	529.67	14.72	515.96	3.72							1721	72.5
1719	1004967	9917	10	520.04	530.04	12.94	518.11	1.94							1722	80
1720	873758	8617	10	520.04	530.04	15.09	515.96	4.09							1723	77.5
1721	944388	9317	10	520.04	530.04	11.2	519.85	0.2							1724	72.5
1722	974673	9617	10.06	520.7	530.76	15.69	516.07	4.63							1725	67.5
1723	220249	2118	10	521.4	531.4	11	521.4	0							1726	67.5
1724	10019	19	10	521.4	531.4	12.21	520.18	1.21							1727	65
1725	230271	2218	10	523.14	533.14	12.74	521.4	1.74							1728	65
1726	70040	619	10	523.14	533.14	13.96	520.18	2.96							1729	67.5
1727	300453	2918	10	524.03	534.03	13.52	521.51	2.52							1730	65
1728	984770	9717	10	524.03	534.03	13.06	521.97	2.06							1731	65
1729	310483	3018	10	524.03	534.03	13.63	521.4	2.63							1732	57.5
1730	240294	2318	10	524.03	534.03	13.52	521.51	2.52							1733	60
1731	964577	9517	10	524.03	534.03	13.43	521.6	2.43							1734	62.5
1732	330546	3218	10	524.03	534.03	13.63	521.4	2.63							1735	57.5
1733	924203	9117	10	524.03	534.03	18.3	516.73	7.3							1736	55
1734	893933	8817	10	524.15	534.15	13.18	521.97	2.18							1737	50
1735	50029	419	10	524.15	534.15	12.93	522.22	1.93							1738	47.5
1736	30023	220	10	524.15	534.15	11.38	523.77	0.38							1739	42.5
1737	110074	1019	10	524.15	534.15	12.93	522.22	1.93							1740	42.5
1738	370684	3618	10	524.15	534.15	12.98	522.17	1.98							1741	42.5
1739	130096	1218	10	525.29	535.29	11	525.29	0							1742	45
1740	80047	719	10	525.71	535.71	11	525.71	0							1743	42.5
1741	994868	9817	10	526.07	536.07	11	526.07	0							1744	37.5
1742	90055	819	10.11	526.08	536.18	11.11	526.08	0							1745	42.5
1743	100064	919	10.1	526.73	536.83	11.1	526.73	0							1746	45
1744	200209	1919	10.09	527.43	537.52	11.09	527.43	0							1747	47.5
1745	190189	1818	10	528.06	538.06	11	528.06	0							1748	45
1746	340579	3318	10	528.06	538.06	11	528.06	0							1749	47.5
1747	280396	2718	10	528.76	538.76	11	528.76	0							1750	52.5
1748	150124	1419	10	530.07	540.07	11	530.07	0							1751	50
1749	120085	1119	10	530.07	540.07	11	530.07	0							1752	47.5
1750	160139	1519	10	530.07	540.07	11	530.07	0							1753	50
1751	270370	2619	10	530.18	540.18	11	530.18	0							1754	45
1752	350613	3418	10	530.5	540.5	11	530.5	0							1755	40
1753	390759	3818	10	530.5	540.5	11	530.5	0							1756	45
1754	40026	320	10	530.65	540.65	11	530.65	0							1757	50
1755	60035	520	10	531.1	541.1	11	531.1	0							1758	52.5
1756	180172	1719	10	531.29	541.29	11	531.29	0							1759	47.5
1757	250318	2418	10	531.4	541.4	11	531.4	0							1760	47.5
1758	400798	3918	10	531.4	541.4	11	531.4	0							1761	55
1759	481146	4718	10	531.4	541.4	11	531.4	0							1762	57.5
1760	320514	3118	10	531.4	541.4	11	531.4	0							1763	55
1761	451008	4418	10	531.4	541.4	11	531.4	0							1764	60
1762	420879	4118	10	531.4	541.4	11	531.4	0							1765	65
1763	140111	1320	10	532.03	542.03	11	532.03	0							1766	62.5
1764	380721	3718	10	532.17	542.17	11	532.17	0							1767	62.5
1765	260344	2519	10	533.14	543.14	11.92	532.22	0.92							1768	62.5
1766	170156	1620	10	533.77	543.77	11	533.77	0							1769	62.5
1767	410838	4018	10	534.03	544.03	13.52	531.51	2.52							1770	62.5
1768	440964	4318	10	534.03	544.03	11.48	533.55	0.48							1771	60
1769	360648	3518	10	534.03	544.03	13.52	531.51	2.52							1772	65
1770	290425	2819	10	534.03	544.03	12.81	532.22	1.81							1773	65
1771	20021	120	10	534.4	544.4	11	534.4	0							1774	70
1772	491194	4818	10	535.29	545.29	11	535.29	0							1775	70
1773	210229	2019	10	535.39	545.39	11	535.39	0							1776	67.5
1774	430921	4218	10	536.72	546.72	11	536.72	0							1777	72.5
1775	10020	20	10	537.24	547.24	11	537.24	0							1778	67.5
1776	461053	4518	10	537.41	547.41	11	537.41	0							1779	72.5
1777	501243	4918	10	537.41	547.41	11	537.41	0							1780	75
1778	220250	2119	10.09	537.43	547.52	11.09	537.43	0							1781	75
1779	511293	5018	10	538.06	548.06	11	538.06	0							1782	75
1780	561558	5518	10	538.06	548.06	11	538.06	0							1783	77.5
1781	521344	5118	10	538.76	548.76	11	538.76	0							1784	70
1782	70041	620	10	538.98	548.98	11	538.98	0							1785	67.5
1783	230272	2219	10	539.17	549.17	11	539.17	0							1786	70
1784	50030	420	10	539.99	549.99	11	539.99	0							1787	67.5
1785	110075	1020	10	539.99	549.99	11	539.99	0							1788	77.5
1786	240295	2319	10	540.07	550.07	11	540.07	0							1789	80
1787	300454	2919	10.04	540.07	550.1	11.04	540.07	0							1790	70
1788	310484	3019	10.04	540.07	550.1	11.04	540.07	0							1791	70
1789	370685	3619	10.03	540.18	550.21	11.03	540.18	0							1792	60
1790	330547	3219	10.03	540.18	550.21	11.15	540.07	0.12							1793	57.5
1791	591729	5818	10	540.5	550.5	11	540.5	0							1794	60
1792	130097	1219	10	541.32	551.32	11	541.32	0							1795	65
1793	541449	5318	10	541.4	551.4	11	541.4	0							1796	65
1794	531396	5218	10	541.4	551.4	11	541.4	0							1797	62.5
1795	571614	5618	10	541.4	551.4	11	541.4	0							1798	60
1796	601788	5918	10.06	541.4	551.46	11.06	541.4	0							1799	57.5
1797	471099	4618	10	541.51	551.51	11	541.51	0							1800	62.5
1798	621909	6118	10	541.51	551.51	11	541.51	0							1801	57.5
1799	652098	6418	10	541.51	551.51	11	541.51	0							1802	62.5
1800	80048	720	10.01	541.55	551.57	11.01	541.55	0							1803	67.5
1801	611848	6018	10	541.92	551.92	11	541.92	0							1804	67.5
1802	631971	6218	10	542.62	552.62	11	542.62	0							1805	65
1803	833421	8218	10	542.62	552.62	11	542.62	0							1806	65
1804	551503	5418	10	543.55	553.55	11	543.55	0							1807	60
1805	672229	6618	10	544.03	554.03	12.86	542.17	1.86							1808	62.5
1806	200210	1920	10	544.03	554.03	11.67	543.36	0.67							1809	57.5
1807	90056	820	10	544.03	554.03	13	542.03	2							1810	55
1808	100065	920	10	544.03	554.03	12.35	542.68	1.35							1811	62.5
1809	340580	3319	10	544.1	554.1	11	544.1	0							1812	72.5
1810	190190	1819	10	544.4	554.4	11.3	544.1	0.3							1813	72.5
1811	702433	6918	10	545.29	555.29	12.74	543.55	1.74							1814	77.5
1812	682296	6718	10	545.29	555.29	11	545.29	0							1815	72.5
1813	280397	2719	10	545.39	555.4	11.6	544.79	0.6							1816	75
1814	390760	3819	10	546.72	556.72	11.18	546.54	0.18							1817	72.5
1815	160140	1520	10.04	547.24	557.28	12.37	545.91	1.33							1818	72.5
1816	692364	6818	10	547.41	557.41	11.57	546.83	0.57							1819	77.5
1817	120086	1120	10	547.41	557.41	12.5	545.91	1.5							1820	85
1818	150125	1420	10	547.52	557.52	12.61	545.91	1.61							1821	82.5
1819	270371	2620	10	548.06	558.06	13.04	546.03	2.04							1822	72.5
1820	642034	6318	10	548.06	558.06	13.15	545.92	2.15							1823	77.5
1821	180173	1720	10	548.76	558.76	12.62	547.14	1.62							1824	75
1822	250319	2419	10	549.17	559.17	12.74	547.43	1.74							1825	82.5
1823	451009	4419	10.06	549.99	560.05	13.62	547.43	2.56							1826	82.5
1824	350614	3419	10.06	549.99	560.05	14.51	546.54	3.45							1827	92.5
1825	722574	7118	10.09	550.07	560.15	14.43	546.72	3.34							1828	95
1826	481147	4719	10.06	550.1	560.16	13.73	547.43	2.67							1829	95
1827	410839	4019	10.1	550.07	560.16	11.1	550.07	0							1830	90
1828	420880	4119	10.06	550.1	560.16	13.73	547.43	2.67							1831	85
1829	320515	3119	10.03	550.21	560.24	13.81	547.43	2.78							1832	87.5
1830	380722	3719	10.06	550.21	560.27	13.07	548.2	2.01							1833	87.5
1831	260345	2520	10	550.5	560.5	12.52	548.98	1.52							1834	82.5
1832	400799	3919	10.03	551.32	561.35	14.92	547.43	3.89							1835	87.5
1833	712503	7018	10	551.4	561.4	11.89	550.5	0.89							1836	82.5
1834	783021	7718	10	551.4	561.4	11	551.4	0							1837	85
1835	440965	4319	10	551.4	561.4	12.33	550.07	1.33							1838	80
1836	662163	6518	10	551.46	561.46	14.4	548.06	3.39							1839	80
1837	491195	4819	10.06	551.51	561.57	11.25	551.32	0.19							1840	80
1838	823339	8118	10	551.57	561.57	11.17	551.4	0.17							1841	82.5
1839	290426	2820	10.06	551.51	561.57	12.7	549.87	1.64							1842	85
1840	210230	2020	10.06	551.51	561.57	11.33	551.24	0.28							1843	80
1841	581671	5718	10	551.92	561.92	11.53	551.4	0.53							1844	82.5
1842	772944	7618	10.05	552.62	562.68	13.17	550.5	2.12							1845	72.5
1843	360649	3519	10.05	552.62	562.68	13.61	550.07	2.56							1846	77.5
1844	853588	8418	10	553.55	563.55	13.15	551.4	2.15							1847	77.5
1845	430922	4219	10	554.03	564.03	12.27	552.76	1.27							1848	75
1846	793099	7818	10	554.03	564.03	13.52	551.51	2.52							1849	72.5
1847	752793	7418	10	554.03	564.03	13.52	551.51	2.52							1850	72.5
1848	843504	8318	10	554.03	564.03	13.52	551.51	2.52							1851	70
1849	883846	8718	10.04	554.1	564.14	13.63	551.51	2.59							1852	65
1850	762868	7518	10	554.4	564.4	13.48	551.92	2.48							1853	72.5
1851	30024	221	10	555.29	565.29	13.09	553.2	2.09							1854	72.5
1852	742719	7318	10	555.29	565.29	14.12	552.17	3.12							1855	70
1853	230273	2220	10	555.4	565.4	11.38	555.02	0.38							1856	62.5
1854	501244	4919	10	556.72	566.72	14.28	553.44	3.28							1857	52.5
1855	511294	5019	10.03	557.28	567.3	14.21	554.1	3.18							1858	52.5
1856	561559	5519	10.01	557.41	567.41	14.32	554.1	3.31							1859	57.5
1857	220251	2120	10.01	557.41	567.41	15.05	553.36	4.05							1860	60
1858	914113	9018	10.01	557.52	567.52	13.24	555.29	2.23							1861	67.5
1859	461054	4519	10	558.06	568.06	15.62	553.44	4.62							1862	70
1860	934296	9218	10	558.06	568.06	13.78	555.29	2.78							1863	67.5
1861	240296	2320	10.06	558.76	568.82	13.91	555.91	2.85							1864	60
1862	521345	5119	10	559.17	569.17	15.38	554.8	4.38							1865	62.5
1863	300455	2920	10	560.05	570.05	15.11	555.95	4.11							1866	72.5
1864	803178	7918	10	560.05	570.05	17.51	553.55	6.51							1867	75
1865	813258	8018	10.01	560.15	570.16	17.62	553.55	6.61							1868	75
1866	330548	3220	10	560.16	570.16	15.11	556.06	4.11							1869	67.5
1867	310485	3020	10	560.16	570.16	15.22	555.95	4.22							1870	70
1868	732646	7218	10	560.16	570.16	14.33	556.83	3.33							1871	67.5
1869	863673	8518	10.03	560.24	570.27	17.73	553.55	6.69							1872	65
1870	370686	3620	10	560.27	570.27	15.22	556.06	4.22							1873	67.5
1871	904023	8918	10.04	560.5	570.54	14.5	557.04	3.47							1874	72.5
1872	130098	1220	10.04	561.4	571.43	15.27	557.17	4.23							1875	85
1873	591730	5819	10.08	561.35	571.43	15.89	556.54	4.81							1876	82.5
1874	944389	9318	10.04	561.4	571.43	15.02	557.41	3.99							1877	85
1875	954483	9418	10.04	561.4	571.43	15.39	557.04	4.36							1878	87.5
1876	601789	5919	10.08	561.46	571.54	15.05	557.49	3.97							1879	90
1877	531397	5219	10.08	561.57	571.65	15.22	557.43	4.14							1880	87.5
1878	541450	5319	10.08	561.57	571.65	15.22	557.43	4.14							1881	87.5
1879	571615	5619	10.08	561.57	571.65	15.22	557.43	4.14							1882	92.5
1880	873759	8618	10.08	561.57	571.65	15.24	557.41	4.16							1883	90
1881	1004968	9918	10	561.92	571.92	15.51	557.41	4.51							1884	95
1882	471100	4619	10	562.68	572.68	16.13	557.55	5.13							1885	92.5
1883	652099	6419	10	562.68	572.68	16.13	557.55	5.13							1886	97.5
1884	974674	9618	10	563.55	573.55	16.42	558.12	5.42							1887	100
1885	140112	1321	10	564.03	574.03	13.95	561.08	2.95							1888	100
1886	611849	6019	10	564.03	574.03	17.07	557.96	6.07							1889	100
1887	340581	3320	10	564.03	574.03	15.09	559.94	4.09							1890	97.5
1888	621910	6119	10	564.03	574.03	17.48	557.55	6.48							1891	100
1889	833422	8219	10	564.14	574.14	16.48	558.66	5.48							1892	100
1890	631972	6219	10	564.4	574.4	16.74	558.66	5.74							1893	100
1891	60036	521	10	565.29	575.29	16.13	560.15	5.13							1894	100
1892	40027	321	10	565.29	575.29	16.59	559.7	5.59							1895	95
1893	551504	5419	10	565.4	575.4	16.81	559.58	5.81							1896	90
1894	672230	6619	10	566.72	576.72	17.66	560.07	6.66							1897	92.5
1895	280398	2720	10.08	567.3	577.39	17.14	561.24	6.06							1898	90
1896	190191	1820	10.05	567.41	577.47	18.22	560.24	7.17							1899	100
1897	682297	6719	10.05	567.41	577.47	17.14	561.32	6.09							1900	100
1898	893934	8818	10.08	567.52	577.61	17.09	561.51	6.01							1901	100
1899	924204	9118	10	568.06	578.06	17.67	561.4	6.67							1902	100
1900	170157	1621	10	568.06	578.06	16.25	562.82	5.25							1903	100
1901	702434	6919	10	568.82	578.82	18.5	561.32	7.5							1904	100
1902	964578	9518	10	569.17	579.17	18.78	561.4	7.78							1905	100
1903	20022	121	10.04	570.05	580.09	17.65	563.45	6.61							1906	100
1904	390761	3820	10.04	570.05	580.09	18.53	562.57	7.49							1907	100
1905	994869	9818	10.04	570.16	580.2	17.77	563.44	6.73							1908	100
1906	692365	6819	10.04	570.16	580.2	17.76	563.44	6.72							1909	100
1907	642035	6319	10.04	570.16	580.2	17.1	564.1	6.06							1910	100
1908	984771	9718	10.04	570.16	580.2	19.81	561.4	8.77							1911	97.5
1909	250320	2420	10.04	570.27	580.31	16.3	565.02	5.26							1912	100
1910	350615	3420	10.04	570.27	580.31	15.42	565.9	4.38							1913	100
1911	410840	4020	10	570.54	580.54	15.53	566.01	4.53							1914	100
1912	420881	4120	10	571.43	581.43	16.42	566.01	5.42							1915	100
1913	451010	4420	10	571.43	581.43	16.53	565.9	5.53							1916	100
1914	380723	3720	10	571.43	581.43	16.31	566.12	5.31							1917	100
1915	320516	3120	10	571.43	581.43	16.35	566.09	5.35							1918	100
1916	491196	4820	10	571.54	581.54	15.13	567.41	4.13							1919	100
1917	10021	21	10	571.65	581.65	16.36	566.29	5.36							1920	100
1918	722575	7119	10	571.65	581.65	16.46	566.19	5.46							1921	100
1919	783022	7719	10	571.65	581.65	15.22	567.43	4.22							1922	100
1920	481148	4720	10	571.65	581.65	16.64	566.01	5.64							1923	100
1921	400800	3920	10	571.92	581.92	15.73	567.19	4.73							1924	100
1922	823340	8119	10	572.68	582.68	16.07	567.61	5.07							1925	100
1923	662164	6519	10	572.68	582.68	16.18	567.5	5.18							1926	100
1924	70042	621	10	573.55	583.55	16.51	568.03	5.51							1927	100
1925	50031	421	10	574.03	584.03	15.99	569.04	4.99							1928	100
1926	581672	5719	10	574.03	584.03	17.07	567.96	6.07							1929	100
1927	440966	4320	10	574.03	584.03	17.79	567.24	6.79							1930	100
1928	712504	7019	10	574.03	584.03	17.6	567.43	6.6							1931	100
1929	772945	7619	10	574.14	584.14	16.43	568.71	5.43							1932	100
1930	360650	3520	10	574.4	584.4	16.88	568.52	5.88							1933	100
1931	853589	8419	10.03	575.29	585.32	16.74	569.58	5.7							1934	100
1932	110076	1021	10.03	575.29	585.32	17.28	569.04	6.24							1935	100
1933	430923	4220	10.03	575.4	585.43	16.55	569.87	5.52							1936	100
1934	793100	7819	10	576.72	586.72	17.66	570.07	6.66							1937	100
1935	752794	7419	10	577.39	587.39	18.32	570.07	7.32							1938	100
1936	80049	721	10.03	577.47	587.5	17.88	570.62	6.85							1939	100
1937	843505	8319	10.03	577.47	587.5	18.43	570.07	7.4							1940	100
1938	883847	8719	10	577.61	587.61	18.43	570.18	7.43							1941	100
1939	762869	7519	10	578.06	588.06	18.63	570.43	7.63							1942	100
1940	501245	4920	10	578.06	588.06	16.5	572.57	5.5							1943	100
1941	90057	821	10	578.82	588.82	16.74	573.08	5.74							1944	100
1942	742720	7319	10.04	579.17	589.21	18.89	571.32	7.85							1945	100
1943	461055	4520	10	580.09	590.09	17.19	573.91	6.19							1946	100
1944	200211	1921	10	580.09	590.09	18.01	573.08	7.01							1947	100
1945	561560	5520	10	580.2	590.2	17.95	573.26	6.95							1948	100
1946	521346	5120	10	580.2	590.2	16.19	575.02	5.19							1949	100
1947	100066	921	10	580.2	590.2	18.12	573.08	7.12							1950	100
1948	511295	5020	10	580.2	590.2	18.06	573.15	7.06							1951	100
1949	803179	7919	10	580.31	590.31	15.23	576.09	4.23							1952	100
1950	863674	8519	10	580.31	590.31	15.01	576.31	4.01							1953	100
1951	914114	9019	10.05	580.54	590.59	18.03	573.56	6.98							1954	100
1952	732647	7219	10	581.43	591.43	16.23	576.2	5.23							1955	100
1953	813259	8019	10	581.43	591.43	16.23	576.2	5.23							1956	100
1954	944390	9319	10	581.43	591.43	14.97	577.47	3.97							1957	100
1955	934297	9219	10	581.43	591.43	18.33	574.1	7.33							1958	100
1956	904024	8919	10	581.54	591.54	15.96	576.58	4.96							1959	100
1957	954484	9419	10	581.65	591.65	15.19	577.47	4.19							1960	100
1958	120087	1121	10	581.65	591.65	16.19	576.46	5.19							1961	100
1959	270372	2621	10	581.65	591.65	15.54	577.11	4.54							1962	100
1960	160141	1521	10	581.65	591.65	16.33	576.33	5.33							1963	100
1961	150126	1421	10	581.92	591.92	16.35	576.57	5.35							1964	100
1962	541451	5320	10	582.68	592.68	16.18	577.5	5.18							1965	100
1963	591731	5820	10	582.68	592.68	16.4	577.28	5.4							1966	100
1964	571616	5620	10.01	583.55	593.56	17.06	577.5	6.05							1967	100
1965	471101	4620	10	584.03	594.03	16.51	578.52	5.51							1968	100
1966	180174	1721	10	584.03	594.03	17.22	577.81	6.22							1969	100
1967	601790	5920	10	584.03	594.03	17.64	577.39	6.64							1970	100
1968	531398	5220	10	584.03	594.03	17.53	577.5	6.53							1971	100
1969	873760	8619	10	584.14	594.14	17.45	577.69	6.45							1972	100
1970	611850	6020	10	584.4	594.4	15.52	579.87	4.52							1973	100
1971	652100	6420	10	585.32	595.32	17.8	578.52	6.8							1974	100
1972	1004969	9919	10	585.32	595.32	18.36	577.96	7.36							1975	100
1973	672231	6620	10	585.43	595.43	13.86	582.57	2.86							1976	100
1974	260346	2521	10	586.72	596.72	18.17	579.55	7.17							1977	100
1975	551505	5420	10	587.39	597.39	17.14	581.24	6.14							1978	100
1976	621911	6120	10	587.5	597.5	18.62	579.87	7.62							1979	100
1977	974675	9619	10	587.5	597.5	18.91	579.58	7.91							1980	100
1978	682298	6720	10	587.61	597.61	15.29	583.31	4.29							1981	100
1979	210231	2021	10	588.06	598.06	18.44	580.62	7.44							1982	100
1980	924205	9119	10	588.06	598.06	14.96	584.1	3.96							1983	100
1981	833423	8220	10	588.82	598.82	19.84	579.98	8.84							1984	100
1982	631973	6220	10.04	589.21	599.25	20.01	580.24	8.97							1985	100
1983	893935	8819	10	590.09	600.09	17.45	583.64	6.45							1986	100
1984	290427	2821	10	590.09	600.09	20.47	580.62	9.47							1987	100
1985	702435	6920	10	590.2	600.2	16.54	584.67	5.54							1988	100
1986	692366	6820	10	590.2	600.2	15.16	586.05	4.16							1989	100
1987	964579	9519	10	590.2	600.2	16	585.21	5							1990	100
1988	230274	2221	10	590.2	600.2	16.76	584.45	5.76							1991	100
1989	722576	7120	10	590.31	600.31	13.82	587.5	2.82							1992	100
1990	994870	9819	10	590.31	600.31	15.07	586.24	4.08							1993	100
1991	984772	9719	10	590.59	600.59	15.35	586.24	4.35							1994	100
1992	240297	2321	10	591.43	601.43	14.56	587.87	3.56							1995	100
1993	220252	2121	10	591.43	601.43	15.97	586.46	4.97							1996	100
1994	662165	6520	10	591.43	601.43	13.91	588.52	2.91							1997	100
1995	642036	6320	10	591.43	601.43	16.38	586.05	5.38							1998	100
1996	783023	7720	10	591.54	601.54	15.05	587.5	4.05							1999	100
1997	370687	3621	10	591.65	601.65	13.33	589.32	2.33							2000	100
[truncated: 8,002 more rows]

## Sheet: Sample_Exp2
										Request Monitor					Resource Monitor
Sequence	CloudLet_ID	Cloudlet_ID2	Execution_Time	Start_Time	Finish_Time	Round_Trip_Time	Arrival_Time	Waiting_Time		Clock	Slot	Number of Cloudlets	Arrival Rate		Clock	% mips
0	10001	1	10	50.5	60.5	11	50.5	0		0	0	100	14		3	0
1	160121	2772	10	50.5	60.5	11	50.5	0		65	1	0	0		4	0
2	200191	3506	10	50.5	60.5	11	50.5	0		72	2	40	6		5	0
3	290407	5153	10	50.5	60.5	11	50.5	0		79	3	40	6		6	0
4	20002	187	10	50.5	60.5	11	50.5	0		86	4	20	3		7	0
5	90037	1485	10	50.5	60.5	11	50.5	0		93	5	20	3		8	0
6	210211	3690	10	50.5	60.5	11	50.5	0		100	6	40	6		9	0
7	310466	5519	10	50.5	60.5	11	50.5	0		107	7	22	3		10	0
8	100046	1669	10	50.5	60.5	11	50.5	0		114	8	18	3		11	0
9	110056	1852	10	50.5	60.5	11	50.5	0		121	9	0	0		12	0
10	240277	4239	10	50.5	60.5	11	50.5	0		128	10	0	0		13	0
11	340562	6067	10	50.5	60.5	11	50.5	0		135	11	0	0		14	0
12	30004	373	10	50.5	60.5	11	50.5	0		142	12	18	3		15	0
13	130079	2221	10	50.5	60.5	11	50.5	0		149	13	0	0		16	0
14	250301	4422	10	50.5	60.5	11	50.5	0		156	14	40	6		17	0
15	420862	7525	10	50.5	60.5	11	50.5	0		163	15	40	6		18	0
16	40007	559	10	50.5	60.5	11	50.5	0		170	16	42	6		19	0
17	150106	2589	10	50.5	60.5	11	50.5	0		177	17	22	3		20	0
18	300436	5336	10	50.5	60.5	11	50.5	0		184	18	13	2		21	0
19	360631	6433	10	50.5	60.5	11	50.5	0		191	19	35	5		22	0
20	50011	743	10	50.5	60.5	11	50.5	0		198	20	11	2		23	0
21	170137	2955	10	50.5	60.5	11	50.5	0		205	21	17	2		24	0
22	270352	4787	10	50.5	60.5	11	50.5	0		212	22	22	3		25	0
23	450991	8071	10	50.5	60.5	11	50.5	0		219	23	30	4		26	0
24	120067	2037	10	50.5	60.5	11	50.5	0		226	24	17	2		27	0
25	140092	2406	10	50.5	60.5	11	50.5	0		233	25	35	5		28	0
26	260326	4605	10	50.5	60.5	11	50.5	0		240	26	32	5		29	0
27	390742	6981	10	50.5	60.5	11	50.5	0		247	27	29	4		30	0
28	60016	928	10	50.5	60.5	11	50.5	0		254	28	24	3		31	0
29	180154	3140	10	50.5	60.5	11	50.5	0		261	29	30	4		32	0
30	230254	4056	10	50.5	60.5	11	50.5	0		268	30	23	3		33	0
31	280379	4970	10	50.5	60.5	11	50.5	0		275	31	25	4		34	0
32	70022	1114	10	50.5	60.5	11	50.5	0		282	32	41	6		35	0
33	190172	3323	10	50.5	60.5	11	50.5	0		289	33	29	4		36	0
34	330529	5884	10	50.5	60.5	11	50.5	0		296	34	35	5		37	0
35	410821	7342	10	50.5	60.5	11	50.5	0		303	35	38	5		38	0
36	80029	1300	10	50.5	60.5	11	50.5	0		310	36	31	4		39	0
37	220232	3873	10	50.5	60.5	11	50.5	0		317	37	35	5		40	0
38	370667	6616	10	50.5	60.5	11	50.5	0		324	38	26	4		41	0
39	491177	8800	10	50.5	60.5	11	50.5	0		331	39	26	4		42	0
40	793082	14208	10	60.5	70.5	21	50.5	10		338	40	30	4		43	0
41	692347	12410	10	60.5	70.5	21	50.5	10		345	41	21	3		44	0
42	461036	8253	10	60.5	70.5	21	50.5	10		352	42	16	2		45	0
43	430904	7707	10	60.5	70.5	21	50.5	10		359	43	21	3		46	0
44	833404	14923	10	60.5	70.5	21	50.5	10		366	44	17	2		47	0
45	702416	12588	10	60.5	70.5	21	50.5	10		373	45	17	2		48	0
46	501226	8982	10	60.5	70.5	21	50.5	10		380	46	24	3		49	0
47	400781	7162	10	60.5	70.5	21	50.5	10		387	47	7	1		50	0
48	803161	14386	10	60.5	70.5	21	50.5	10		394	48	12	2		51	100
49	672212	12050	10	60.5	70.5	21	50.5	10		401	49	19	3		52	100
50	662146	11872	10	60.5	70.5	21	50.5	10		408	50	28	4		53	100
51	350596	6250	10	60.5	70.5	21	50.5	10		415	51	41	6		54	100
52	742702	13309	10	60.5	70.5	21	50.5	10		422	52	28	4		55	100
53	621892	11153	10	60.5	70.5	21	50.5	10		429	53	34	5		56	100
54	642017	11513	10	60.5	70.5	21	50.5	10		436	54	28	4		57	100
55	561541	10072	10	60.5	70.5	21	50.5	10		443	55	31	4		58	100
56	752776	13489	10	60.5	70.5	21	50.5	10		450	56	35	5		59	100
57	631954	11335	10	60.5	70.5	21	50.5	10		457	57	31	4		60	100
58	601771	10791	10	60.5	70.5	21	50.5	10		464	58	32	5		61	100
59	571597	10250	10	60.5	70.5	21	50.5	10		471	59	21	3		62	100
60	732629	13130	10	60.5	70.5	21	50.5	10		478	60	22	3		63	100
61	611831	10973	10	60.5	70.5	21	50.5	10		485	61	25	4		64	100
62	652081	11693	10	60.5	70.5	21	50.5	10		492	62	32	5		65	100
63	521327	9346	10	60.5	70.5	21	50.5	10		499	63	24	3		66	100
64	712486	12769	10	60.5	70.5	21	50.5	10		506	64	27	4		67	100
65	682279	12229	10	60.5	70.5	21	50.5	10		513	65	24	3		68	100
66	440947	7889	10	60.5	70.5	21	50.5	10		520	66	20	3		69	100
67	471082	8435	10	60.5	70.5	21	50.5	10		527	67	15	2		70	100
68	772927	13848	10	60.5	70.5	21	50.5	10		534	68	21	3		71	100
69	531379	9527	10	60.5	70.5	21	50.5	10		541	69	27	4		72	100
70	380704	6798	10	60.5	70.5	21	50.5	10		548	70	35	5		73	100
71	320497	5701	10	60.5	70.5	21	50.5	10		555	71	35	5		74	100
72	722557	12949	10	60.5	70.5	21	50.5	10		562	72	39	6		75	100
73	511276	9164	10	60.5	70.5	21	50.5	10		569	73	27	4		76	100
74	591712	10611	10	60.5	70.5	21	50.5	10		576	74	25	4		77	100
75	551486	9890	10	60.5	70.5	21	50.5	10		583	75	25	4		78	100
76	762851	13667	10	60.5	70.5	21	50.5	10		590	76	24	3		79	100
77	481129	8617	10	60.5	70.5	21	50.5	10		597	77	24	3		80	100
78	581654	10432	10	60.5	70.5	21	50.5	10		604	78	17	2		81	100
79	541432	9708	10	60.5	70.5	21	50.5	10		611	79	22	3		82	100
80	220233	3874	10	70.5	80.5	13.48	68.02	2.48		618	80	21	3		83	100
81	120068	2038	10	70.5	80.5	13.48	68.02	2.48		625	81	30	4		84	100
82	20003	188	10	70.5	80.5	13.48	68.02	2.48		632	82	34	5		85	100
83	984754	17600	10	70.5	80.5	31	50.5	20		639	83	30	4		86	100
84	210212	3691	10	70.5	80.5	13.48	68.02	2.48		646	84	18	3		87	100
85	100047	1670	10	70.5	80.5	13.48	68.02	2.48		653	85	34	5		88	100
86	883829	15820	10	70.5	80.5	31	50.5	20		660	86	34	5		89	100
87	964561	17244	10	70.5	80.5	31	50.5	20		667	87	34	5		90	100
88	200192	3507	10	70.5	80.5	13.48	68.02	2.48		674	88	33	5		91	100
89	90038	1486	10	70.5	80.5	13.48	68.02	2.48		681	89	27	4		92	100
90	50012	744	10	70.5	80.5	13.48	68.02	2.48		688	90	24	3		93	100
91	813241	14565	10	70.5	80.5	31	50.5	20		695	91	17	2		94	100
92	130080	2222	10	70.5	80.5	13.48	68.02	2.48		702	92	20	3		95	100
93	994852	17778	10	70.5	80.5	31	50.5	20		709	93	20	3		96	100
94	40008	560	10	70.5	80.5	13.48	68.02	2.48		716	94	21	3		97	100
95	904006	16176	10	70.5	80.5	31	50.5	20		723	95	21	3		98	100
96	180155	3141	10	70.5	80.5	13.48	68.02	2.48		730	96	24	3		99	100
97	60017	929	10	70.5	80.5	13.48	68.02	2.48		737	97	30	4		100	100
98	974657	17422	10	70.5	80.5	31	50.5	20		744	98	25	4		101	100
99	893917	15998	10	70.5	80.5	31	50.5	20		751	99	28	4		102	100
100	110057	1853	10	70.5	80.5	13.48	68.02	2.48		758	100	30	4		103	100
101	944372	16888	10	70.5	80.5	31	50.5	20		765	101	35	5		104	100
102	10002	2	10	70.5	80.5	13.48	68.02	2.48		772	102	34	5		105	100
103	853571	15285	10	70.5	80.5	31	50.5	20		779	103	30	4		106	100
104	190173	3324	10	70.5	80.5	13.48	68.02	2.48		786	104	32	5		107	100
105	80030	1301	10	70.5	80.5	13.48	68.02	2.48		793	105	33	5		108	100
106	1004951	17956	10	70.5	80.5	31	50.5	20		800	106	26	4		109	100
107	823322	14744	10	70.5	80.5	31	50.5	20		807	107	27	4		110	100
108	170138	2956	10	70.5	80.5	13.48	68.02	2.48		814	108	32	5		111	97.5
109	934279	16710	10	70.5	80.5	31	50.5	20		821	109	23	3		112	97.5
110	863656	15464	10	70.5	80.5	31	50.5	20		828	110	25	4		113	97.5
111	843487	15104	10	70.5	80.5	31	50.5	20		835	111	22	3		114	100
112	70023	1115	10	70.5	80.5	13.48	68.02	2.48		842	112	23	3		115	100
113	914096	16354	10	70.5	80.5	31	50.5	20		849	113	34	5		116	100
114	954466	17065	10	70.5	80.5	31	50.5	20		856	114	23	3		117	100
115	873742	15642	10	70.5	80.5	31	50.5	20		863	115	24	3		118	100
116	150107	2590	10	70.5	80.5	13.48	68.02	2.48		870	116	21	3		119	100
117	30005	374	10	70.5	80.5	13.48	68.02	2.48		877	117	18	3		120	100
118	924187	16532	10	70.5	80.5	31	50.5	20		884	118	22	3		121	52.5
119	783004	14027	10	70.5	80.5	31	50.5	20		891	119	31	4		122	52.5
120	611832	10974	10	80.5	90.5	13.48	78.02	2.48		898	120	33	5		123	52.5
121	521328	9347	10	80.5	90.5	13.48	78.02	2.48		905	121	32	5		124	50
122	410822	7343	10	80.5	90.5	23.48	68.02	12.48		912	122	28	4		125	50
123	370668	6617	10	80.5	90.5	23.48	68.02	12.48		919	123	27	4		126	50
124	581655	10433	10	80.5	90.5	13.48	78.02	2.48		926	124	15	2		127	50
125	511277	9165	10	80.5	90.5	13.48	78.02	2.48		933	125	18	3		128	50
126	430905	7708	10	80.5	90.5	13.48	78.02	2.48		940	126	18	3		129	50
127	360632	6434	10	80.5	90.5	23.48	68.02	12.48		947	127	27	4		130	50
128	571598	10251	10	80.5	90.5	13.48	78.02	2.48		954	128	25	4		131	0
129	350597	6251	10	80.5	90.5	13.48	78.02	2.48		961	129	17	2		132	0
130	491178	8801	10	80.5	90.5	23.48	68.02	12.48		968	130	21	3		133	0
131	290408	5154	10	80.5	90.5	23.48	68.02	12.48		975	131	16	2		134	0
132	561542	10073	10	80.5	90.5	13.48	78.02	2.48		982	132	9	1		135	0
133	461037	8254	10	80.5	90.5	13.48	78.02	2.48		989	133	8	1		136	0
134	420863	7526	10	80.5	90.5	23.48	68.02	12.48		996	134	10	1		137	0
135	270353	4788	10	80.5	90.5	23.48	68.02	12.48		1003	135	11	2		138	0
136	591713	10612	10	80.5	90.5	13.48	78.02	2.48		1010	136	11	2		139	0
137	440948	7890	10	80.5	90.5	13.48	78.02	2.48		1017	137	13	2		140	45
138	310467	5520	10	80.5	90.5	23.48	68.02	12.48		1024	138	18	3		141	45
139	260327	4606	10	80.5	90.5	23.48	68.02	12.48		1031	139	19	3		142	45
140	551487	9891	10	80.5	90.5	13.48	78.02	2.48		1038	140	11	2		143	45
141	481130	8618	10	80.5	90.5	13.48	78.02	2.48		1045	141	14	2		144	45
142	340563	6068	10	80.5	90.5	23.48	68.02	12.48		1052	142	12	2		145	45
143	250302	4423	10	80.5	90.5	23.48	68.02	12.48		1059	143	19	3		146	45
144	541433	9709	10	80.5	90.5	13.48	78.02	2.48		1066	144	24	3		147	45
145	320498	5702	10	80.5	90.5	13.48	78.02	2.48		1073	145	22	3		148	45
146	390743	6982	10	80.5	90.5	23.48	68.02	12.48		1080	146	30	4		149	45
147	240278	4240	10	80.5	90.5	23.48	68.02	12.48		1087	147	35	5		150	55
148	501227	8983	10	80.5	90.5	13.48	78.02	2.48		1094	148	32	5		151	55
149	471083	8436	10	80.5	90.5	13.48	78.02	2.48		1101	149	29	4		152	55
150	330530	5885	10	80.5	90.5	23.48	68.02	12.48		1108	150	31	4		153	55
151	230255	4057	10	80.5	90.5	23.48	68.02	12.48		1115	151	34	5		154	55
152	531380	9528	10	80.5	90.5	13.48	78.02	2.48		1122	152	32	5		155	55
153	400782	7163	10	80.5	90.5	13.48	78.02	2.48		1129	153	29	4		156	95
154	300437	5337	10	80.5	90.5	23.48	68.02	12.48		1136	154	25	4		157	95
155	160122	2773	10	80.5	90.5	23.48	68.02	12.48		1143	155	31	4		158	95
156	380705	6799	10	80.5	90.5	13.48	78.02	2.48		1150	156	25	4		159	95
157	450992	8072	10	80.5	90.5	23.48	68.02	12.48		1157	157	29	4		160	100
158	280380	4971	10	80.5	90.5	23.48	68.02	12.48		1164	158	27	4		161	100
159	140093	2407	10	80.5	90.5	23.48	68.02	12.48		1171	159	31	4		162	100
160	783005	14028	10	90.5	100.5	13.48	88.02	2.48		1178	160	30	4		163	100
161	110058	1854	10	90.5	100.5	17.9	83.6	6.9		1185	161	28	4		164	100
162	752777	13490	10	90.5	100.5	23.48	78.02	12.48		1192	162	26	4		165	100
163	722558	12950	10	90.5	100.5	23.48	78.02	12.48		1199	163	28	4		166	100
164	220234	3875	10	90.5	100.5	17.9	83.6	6.9		1206	164	23	3		167	100
165	100048	1671	10	90.5	100.5	17.9	83.6	6.9		1213	165	21	3		168	100
166	50013	745	10	90.5	100.5	17.9	83.6	6.9		1220	166	22	3		169	100
167	682280	12230	10	90.5	100.5	23.48	78.02	12.48		1227	167	20	3		170	100
168	210213	3692	10	90.5	100.5	17.9	83.6	6.9		1234	168	20	3		171	100
169	30006	375	10	90.5	100.5	17.9	83.6	6.9		1241	169	12	2		172	100
170	40009	561	10	90.5	100.5	17.9	83.6	6.9		1248	170	18	3		173	100
171	601772	10792	10	90.5	100.5	23.48	78.02	12.48		1255	171	15	2		174	100
172	170139	2957	10	90.5	100.5	17.9	83.6	6.9		1262	172	30	4		175	100
173	130081	2223	10	90.5	100.5	17.9	83.6	6.9		1269	173	19	3		176	100
174	772928	13849	10	90.5	100.5	23.48	78.02	12.48		1276	174	16	2		177	100
175	692348	12411	10	90.5	100.5	23.48	78.02	12.48		1283	175	22	3		178	100
176	863657	15465	10	90.5	100.5	13.48	88.02	2.48		1290	176	20	3		179	100
177	90039	1487	10	90.5	100.5	17.9	83.6	6.9		1297	177	27	4		180	100
178	762852	13668	10	90.5	100.5	23.48	78.02	12.48		1304	178	23	3		181	100
179	702417	12589	10	90.5	100.5	23.48	78.02	12.48		1311	179	37	5		182	100
180	180156	3142	10	90.5	100.5	17.9	83.6	6.9		1318	180	37	5		183	100
181	833405	14924	10	90.5	100.5	23.48	78.02	12.48		1325	181	29	4		184	100
182	20004	189	10	90.5	100.5	17.9	83.6	6.9		1332	182	24	3		185	100
183	662147	11873	10	90.5	100.5	23.48	78.02	12.48		1339	183	25	4		186	100
184	120069	2039	10	90.5	100.5	17.9	83.6	6.9		1346	184	25	4		187	100
185	10003	3	10	90.5	100.5	17.9	83.6	6.9		1353	185	26	4		188	100
186	732630	13131	10	90.5	100.5	23.48	78.02	12.48		1360	186	10	1		189	100
187	642018	11514	10	90.5	100.5	23.48	78.02	12.48		1367	187	16	2		190	90
188	70024	1116	10	90.5	100.5	17.9	83.6	6.9		1374	188	21	3		191	100
189	80031	1302	10	90.5	100.5	17.9	83.6	6.9		1381	189	27	4		192	100
190	672213	12051	10	90.5	100.5	23.48	78.02	12.48		1388	190	30	4		193	100
191	631955	11336	10	90.5	100.5	23.48	78.02	12.48		1395	191	17	2		194	100
192	150108	2591	10	90.5	100.5	17.9	83.6	6.9		1402	192	27	4		195	100
193	803162	14387	10	90.5	100.5	23.48	78.02	12.48		1409	193	22	3		196	97.5
194	742703	13310	10	90.5	100.5	23.48	78.02	12.48		1416	194	29	4		197	100
195	652082	11694	10	90.5	100.5	23.48	78.02	12.48		1423	195	37	5		198	100
196	60018	930	10	90.5	100.5	17.9	83.6	6.9		1430	196	32	5		199	100
197	793083	14209	10	90.5	100.5	23.48	78.02	12.48		1437	197	25	4		200	62.5
198	712487	12770	10	90.5	100.5	23.48	78.02	12.48		1444	198	27	4		201	52.5
199	621893	11154	10	90.5	100.5	23.48	78.02	12.48		1451	199	27	4		202	95
200	380706	6800	10	100.5	110.5	17.9	93.6	6.9		1458	200	37	5		203	95
201	360633	6435	10	100.5	110.5	17.9	93.6	6.9		1465	201	32	5		204	95
202	1004952	17957	10	100.5	110.5	23.48	88.02	12.48		1472	202	22	3		205	95
203	954467	17066	10	100.5	110.5	23.48	88.02	12.48		1479	203	29	4		206	57.5
204	370669	6618	10	100.5	110.5	17.9	93.6	6.9		1486	204	30	4		207	65
205	270354	4789	10	100.5	110.5	17.9	93.6	6.9		1493	205	21	3		208	65
206	893918	15999	10	100.5	110.5	23.48	88.02	12.48		1500	206	27	4		209	65
207	924188	16533	10	100.5	110.5	23.48	88.02	12.48		1507	207	26	4		210	52.5
208	420864	7527	10	100.5	110.5	17.9	93.6	6.9		1514	208	22	3		211	52.5
209	260328	4607	10	100.5	110.5	17.9	93.6	6.9		1521	209	20	3		212	55
210	994853	17779	10	100.5	110.5	23.48	88.02	12.48		1528	210	20	3		213	55
211	914097	16355	10	100.5	110.5	23.48	88.02	12.48		1535	211	21	3		214	55
212	350598	6252	10	100.5	110.5	17.9	93.6	6.9		1542	212	26	4		215	55
213	300438	5338	10	100.5	110.5	17.9	93.6	6.9		1549	213	28	4		216	87.5
214	964562	17245	10	100.5	110.5	23.48	88.02	12.48		1556	214	34	5		217	100
215	873743	15643	10	100.5	110.5	23.48	88.02	12.48		1563	215	24	3		218	100
216	340564	6069	10	100.5	110.5	17.9	93.6	6.9		1570	216	25	4		219	100
217	230256	4058	10	100.5	110.5	17.9	93.6	6.9		1577	217	22	3		220	100
218	944373	16889	10	100.5	110.5	23.48	88.02	12.48		1584	218	38	5		221	100
219	904007	16177	10	100.5	110.5	23.48	88.02	12.48		1591	219	35	5		222	100
220	320499	5703	10	100.5	110.5	17.9	93.6	6.9		1598	220	35	5		223	100
221	290409	5155	10	100.5	110.5	17.9	93.6	6.9		1605	221	28	4		224	100
222	984755	17601	10	100.5	110.5	23.48	88.02	12.48		1612	222	32	5		225	100
223	823323	14745	10	100.5	110.5	23.48	88.02	12.48		1619	223	20	3		226	85
224	410823	7344	10	100.5	110.5	17.9	93.6	6.9		1626	224	24	3		227	100
225	250303	4424	10	100.5	110.5	17.9	93.6	6.9		1633	225	27	4		228	100
226	974658	17423	10	100.5	110.5	23.48	88.02	12.48		1640	226	27	4		229	100
227	813242	14566	10	100.5	110.5	23.48	88.02	12.48		1647	227	30	4		230	100
228	310468	5521	10	100.5	110.5	17.9	93.6	6.9		1654	228	25	4		231	100
229	240279	4241	10	100.5	110.5	17.9	93.6	6.9		1661	229	25	4		232	92.5
230	853572	15286	10	100.5	110.5	23.48	88.02	12.48		1668	230	23	3		233	97.5
231	843488	15105	10	100.5	110.5	23.48	88.02	12.48		1675	231	22	3		234	97.5
232	330531	5886	10	100.5	110.5	17.9	93.6	6.9		1682	232	22	3		235	97.5
233	140094	2408	10	100.5	110.5	17.9	93.6	6.9		1689	233	29	4		236	87.5
234	934280	16711	10	100.5	110.5	23.48	88.02	12.48		1696	234	24	3		237	100
235	200193	3508	10	100.5	110.5	27.9	83.6	16.9		1703	235	22	3		238	100
236	280381	4972	10	100.5	110.5	17.9	93.6	6.9		1710	236	24	3		239	100
237	160123	2774	10	100.5	110.5	17.9	93.6	6.9		1717	237	21	3		240	100
238	883830	15821	10	100.5	110.5	23.48	88.02	12.48		1724	238	21	3		241	100
239	190174	3325	10	100.5	110.5	27.9	83.6	16.9		1731	239	15	2		242	92.5
240	712488	12771	10	110.5	120.5	17.9	103.6	6.9		1738	240	13	2		243	100
241	722559	12951	10	110.5	120.5	17.9	103.6	6.9		1745	241	13	2		244	100
242	571599	10252	10	110.5	120.5	27.9	93.6	16.9		1752	242	12	2		245	100
243	601773	10793	10	110.5	120.5	17.9	103.6	6.9		1759	243	17	2		246	100
244	631956	11337	10	110.5	120.5	17.9	103.6	6.9		1766	244	17	2		247	95
245	541434	9710	10	110.5	120.5	27.9	93.6	16.9		1773	245	20	3		248	95
246	561543	10074	10	110.5	120.5	27.9	93.6	16.9		1780	246	22	3		249	100
247	793084	14210	10	110.5	120.5	17.9	103.6	6.9		1787	247	19	3		250	100
248	742704	13311	10	110.5	120.5	17.9	103.6	6.9		1794	248	15	2		251	100
249	551488	9892	10	110.5	120.5	27.9	93.6	16.9		1801	249	17	2		252	100
250	450993	8073	10	110.5	120.5	27.9	93.6	16.9		1808	250	18	3		253	97.5
251	692349	12412	10	110.5	120.5	17.9	103.6	6.9		1815	251	16	2		254	100
252	682281	12231	10	110.5	120.5	17.9	103.6	6.9		1822	252	27	4		255	100
253	662148	11874	10	110.5	120.5	17.9	103.6	6.9		1829	253	27	4		256	100
254	440949	7891	10	110.5	120.5	27.9	93.6	16.9		1836	254	22	3		257	97.5
255	833406	14925	10	110.5	120.5	17.9	103.6	6.9		1843	255	22	3		258	97.5
256	672214	12052	10	110.5	120.5	17.9	103.6	6.9		1850	256	20	3		259	100
257	531381	9529	10	110.5	120.5	27.9	93.6	16.9		1857	257	17	2		260	100
258	511278	9166	10	110.5	120.5	27.9	93.6	16.9		1864	258	18	3		261	100
259	702418	12590	10	110.5	120.5	17.9	103.6	6.9		1871	259	21	3		262	100
260	611833	10975	10	110.5	120.5	27.9	93.6	16.9		1878	260	31	4		263	100
261	521329	9348	10	110.5	120.5	27.9	93.6	16.9		1885	261	23	3		264	100
262	430906	7709	10	110.5	120.5	27.9	93.6	16.9		1892	262	33	5		265	100
263	762853	13669	10	110.5	120.5	17.9	103.6	6.9		1899	263	29	4		266	100
264	621894	11155	10	110.5	120.5	17.9	103.6	6.9		1906	264	32	5		267	80
265	642019	11515	10	110.5	120.5	17.9	103.6	6.9		1913	265	21	3		268	95
266	400783	7164	10	110.5	120.5	27.9	93.6	16.9		1920	266	36	5		269	100
267	783006	14029	10	110.5	120.5	17.9	103.6	6.9		1927	267	27	4		270	100
268	591714	10613	10	110.5	120.5	27.9	93.6	16.9		1934	268	42	6		271	100
269	501228	8984	10	110.5	120.5	27.9	93.6	16.9		1941	269	30	4		272	100
270	491179	8802	10	110.5	120.5	27.9	93.6	16.9		1948	270	30	4		273	100
271	652083	11695	10	110.5	120.5	17.9	103.6	6.9		1955	271	24	3		274	100
272	581656	10434	10	110.5	120.5	27.9	93.6	16.9		1962	272	29	4		275	100
273	481131	8619	10	110.5	120.5	27.9	93.6	16.9		1969	273	25	4		276	100
274	471084	8437	10	110.5	120.5	27.9	93.6	16.9		1976	274	31	4		277	95
275	752778	13491	10	110.5	120.5	17.9	103.6	6.9		1983	275	27	4		278	100
276	732631	13132	10	110.5	120.5	17.9	103.6	6.9		1990	276	23	3		279	100
277	461038	8255	10	110.5	120.5	27.9	93.6	16.9		1997	277	27	4		280	100
278	390744	6983	10	110.5	120.5	27.9	93.6	16.9		2004	278	19	3		281	100
279	873744	15644	10	113.6	123.6	11	113.6	0		2011	279	26	4		282	100
280	914098	16356	10	120.5	130.5	17.9	113.6	6.9		2018	280	20	3		283	100
281	994854	17780	10	120.5	130.5	17.9	113.6	6.9		2025	281	26	4		284	100
282	853573	15287	10	120.5	130.5	17.9	113.6	6.9		2032	282	17	2		285	100
283	984756	17602	10	120.5	130.5	17.9	113.6	6.9		2039	283	17	2		286	100
284	843489	15106	10	120.5	130.5	17.9	113.6	6.9		2046	284	18	3		287	100
285	974659	17424	10	120.5	130.5	17.9	113.6	6.9		2053	285	13	2		288	100
286	904008	16178	10	120.5	130.5	17.9	113.6	6.9		2060	286	18	3		289	100
287	1004953	17958	10	120.5	130.5	17.9	113.6	6.9		2067	287	22	3		290	100
288	954468	17067	10	120.5	130.5	17.9	113.6	6.9		2074	288	18	3		291	100
289	823324	14746	10	120.5	130.5	17.9	113.6	6.9		2081	289	19	3		292	100
290	944374	16890	10	120.5	130.5	17.9	113.6	6.9		2088	290	14	2		293	100
291	883831	15822	10	120.5	130.5	17.9	113.6	6.9		2095	291	13	2		294	100
292	924189	16534	10	120.5	130.5	17.9	113.6	6.9		2102	292	17	2		295	100
293	813243	14567	10	120.5	130.5	17.9	113.6	6.9		2109	293	20	3		296	100
294	893919	16000	10	120.5	130.5	17.9	113.6	6.9		2116	294	19	3		297	100
295	863658	15466	10	120.5	130.5	27.9	103.6	16.9		2123	295	19	3		298	100
296	964563	17246	10	120.5	130.5	17.9	113.6	6.9		2130	296	13	2		299	100
297	803163	14388	10	120.5	130.5	27.9	103.6	16.9		2137	297	17	2		300	100
298	934281	16712	10	120.5	130.5	17.9	113.6	6.9		2144	298	18	3		301	100
299	772929	13850	10	120.5	130.5	27.9	103.6	16.9		2151	299	17	2		302	100
300	20005	190	10	139.9	149.9	11	139.9	0		2158	300	24	3		303	100
301	70025	1117	10	139.9	149.9	11	139.9	0		2165	301	28	4		304	100
302	50014	746	10	139.9	149.9	11	139.9	0		2172	302	28	4		305	100
303	170140	2958	10	139.9	149.9	11	139.9	0		2179	303	25	4		306	100
304	10004	4	10	139.9	149.9	11	139.9	0		2186	304	19	3		307	100
305	80032	1303	10	139.9	149.9	11	139.9	0		2193	305	25	4		308	100
306	40010	562	10	139.9	149.9	11	139.9	0		2200	306	19	3		309	100
307	150109	2592	10	139.9	149.9	11	139.9	0		2207	307	19	3		310	100
308	30007	376	10	139.9	149.9	11	139.9	0		2214	308	22	3		311	100
309	130082	2224	10	139.9	149.9	11	139.9	0		2221	309	21	3		312	100
310	90040	1488	10	139.9	149.9	11	139.9	0		2228	310	28	4		313	100
311	220235	3876	10	139.9	149.9	11	139.9	0		2235	311	28	4		314	100
312	60019	931	10	139.9	149.9	11	139.9	0		2242	312	32	5		315	100
313	180157	3143	10	139.9	149.9	11	139.9	0		2249	313	29	4		316	100
314	100049	1672	10	139.9	149.9	11	139.9	0		2256	314	29	4		317	100
315	210214	3693	10	139.9	149.9	11	139.9	0		2263	315	28	4		318	100
316	120070	2040	10	139.9	149.9	11	139.9	0		2270	316	23	3		319	100
317	110059	1855	10	139.9	149.9	11	139.9	0		2277	317	24	3		320	100
318	140095	2409	10	149.9	159.9	11	149.9	0		2284	318	27	4		321	100
319	300439	5339	10	149.9	159.9	11	149.9	0		2291	319	23	3		322	100
320	160124	2775	10	149.9	159.9	11	149.9	0		2298	320	19	3		323	100
321	310469	5522	10	149.9	159.9	11	149.9	0		2305	321	23	3		324	100
322	380707	6801	10	149.9	159.9	11	149.9	0		2312	322	14	2		325	100
323	190175	3326	10	149.9	159.9	11	149.9	0		2319	323	18	3		326	100
324	330532	5887	10	149.9	159.9	11	149.9	0		2326	324	22	3		327	100
325	240280	4242	10	149.9	159.9	11	149.9	0		2333	325	28	4		328	100
326	290410	5156	10	149.9	159.9	11	149.9	0		2340	326	19	3		329	100
327	200194	3509	10	149.9	159.9	11	149.9	0		2347	327	27	4		330	100
328	340565	6070	10	149.9	159.9	11	149.9	0		2354	328	18	3		331	100
329	230257	4059	10	149.9	159.9	11	149.9	0		2361	329	15	2		332	100
330	320500	5704	10	149.9	159.9	11	149.9	0		2368	330	30	4		333	100
331	250304	4425	10	149.9	159.9	11	149.9	0		2375	331	20	3		334	100
332	360634	6436	10	149.9	159.9	11	149.9	0		2382	332	32	5		335	100
333	270355	4790	10	149.9	159.9	11	149.9	0		2389	333	29	4		336	100
334	350599	6253	10	149.9	159.9	11	149.9	0		2396	334	31	4		337	100
335	410824	7345	10	149.9	159.9	11	149.9	0		2403	335	26	4		338	100
336	260329	4608	10	149.9	159.9	11	149.9	0		2410	336	30	4		339	100
337	370670	6619	10	149.9	159.9	11	149.9	0		2417	337	28	4		340	100
338	280382	4973	10	149.9	159.9	11	149.9	0		2424	338	32	5		341	100
339	420865	7528	10	149.9	159.9	11	149.9	0		2431	339	23	3		342	100
340	50015	747	10	155.23	165.23	11	155.23	0		2438	340	23	3		343	100
341	90041	1489	10	155.23	165.23	11	155.23	0		2445	341	26	4		344	100
342	110060	1856	10	155.23	165.23	11	155.23	0		2452	342	26	4		345	100
343	40011	563	10	155.23	165.23	11	155.23	0		2459	343	27	4		346	100
344	130083	2225	10	155.23	165.23	11	155.23	0		2466	344	26	4		347	100
345	10005	5	10	155.23	165.23	11	155.23	0		2473	345	25	4		348	100
346	120071	2041	10	155.23	165.23	11	155.23	0		2480	346	23	3		349	100
347	20006	191	10	155.23	165.23	11	155.23	0		2487	347	19	3		350	100
348	180158	3144	10	155.23	165.23	11	155.23	0		2494	348	24	3		351	100
349	100050	1673	10	155.23	165.23	11	155.23	0		2501	349	17	2		352	100
350	170141	2959	10	155.23	165.23	11	155.23	0		2508	350	22	3		353	100
351	70026	1118	10	155.23	165.23	11	155.23	0		2515	351	28	4		354	100
352	210215	3694	10	155.23	165.23	11	155.23	0		2522	352	26	4		355	100
353	80033	1304	10	155.23	165.23	11	155.23	0		2529	353	19	3		356	100
354	30008	377	10	155.23	165.23	11	155.23	0		2536	354	22	3		357	100
355	60020	932	10	155.23	165.23	11	155.23	0		2543	355	28	4		358	100
356	390745	6984	10	159.9	169.9	11	159.9	0		2550	356	26	4		359	100
357	541435	9711	10	159.9	169.9	11	159.9	0		2557	357	27	4		360	100
358	450994	8074	10	159.9	169.9	11	159.9	0		2564	358	24	3		361	100
359	471085	8438	10	159.9	169.9	11	159.9	0		2571	359	32	5		362	100
360	621895	11156	10	159.9	169.9	11	159.9	0		2578	360	27	4		363	100
361	461039	8256	10	159.9	169.9	11	159.9	0		2585	361	28	4		364	100
362	581657	10435	10	159.9	169.9	11	159.9	0		2592	362	24	3		365	100
363	400784	7165	10	159.9	169.9	11	159.9	0		2599	363	24	3		366	100
364	481132	8620	10	159.9	169.9	11	159.9	0		2606	364	19	3		367	100
365	551489	9893	10	159.9	169.9	11	159.9	0		2613	365	24	3		368	100
366	591715	10614	10	159.9	169.9	11	159.9	0		2620	366	26	4		369	97.5
367	430907	7710	10	159.9	169.9	11	159.9	0		2627	367	25	4		370	97.5
368	571600	10253	10	159.9	169.9	11	159.9	0		2634	368	30	4		371	97.5
369	501229	8985	10	159.9	169.9	11	159.9	0		2641	369	36	5		372	82.5
370	491180	8803	10	159.9	169.9	11	159.9	0		2648	370	35	5		373	80
371	511279	9167	10	159.9	169.9	11	159.9	0		2655	371	32	5		374	85
372	521330	9349	10	159.9	169.9	11	159.9	0		2662	372	35	5		375	90
373	561544	10075	10	159.9	169.9	11	159.9	0		2669	373	28	4		376	85
374	440950	7892	10	159.9	169.9	11	159.9	0		2676	374	26	4		377	72.5
375	220236	3877	10	159.9	169.9	15.67	155.23	4.67		2683	375	27	4		378	85
376	601774	10794	10	159.9	169.9	11	159.9	0		2690	376	25	4		379	77.5
377	531382	9530	10	159.9	169.9	11	159.9	0		2697	377	29	4		380	77.5
378	150110	2593	10	159.9	169.9	15.67	155.23	4.67		2704	378	25	4		381	77.5
379	631957	11338	10	159.9	169.9	11	159.9	0		2711	379	30	4		382	65
380	140096	2410	10	165.23	175.23	11	165.23	0		2718	380	27	4		383	62.5
381	702419	12591	10	165.23	175.23	16.33	159.9	5.33		2725	381	22	3		384	52.5
382	662149	11875	10	165.23	175.23	16.33	159.9	5.33		2732	382	25	4		385	60
383	160125	2776	10	165.23	175.23	11	165.23	0		2739	383	30	4		386	57.5
384	611834	10976	10	165.23	175.23	16.33	159.9	5.33		2746	384	25	4		387	57.5
385	190176	3327	10	165.23	175.23	11	165.23	0		2753	385	26	4		388	25
386	722560	12952	10	165.23	175.23	16.33	159.9	5.33		2760	386	27	4		389	25
387	833407	14926	10	165.23	175.23	16.33	159.9	5.33		2767	387	33	5		390	35
388	742705	13312	10	165.23	175.23	16.33	159.9	5.33		2774	388	25	4		391	35
389	873745	15645	10	165.23	175.23	13.23	163	2.23		2781	389	24	3		392	35
390	672215	12053	10	165.23	175.23	16.33	159.9	5.33		2788	390	30	4		393	35
391	712489	12772	10	165.23	175.23	16.33	159.9	5.33		2795	391	36	5		394	42.5
392	682282	12232	10	165.23	175.23	16.33	159.9	5.33		2802	392	29	4		395	42.5
393	642020	11516	10	165.23	175.23	16.33	159.9	5.33		2809	393	35	5		396	42.5
394	793085	14211	10	165.23	175.23	16.33	159.9	5.33		2816	394	28	4		397	45
395	783007	14030	10	165.23	175.23	16.33	159.9	5.33		2823	395	23	3		398	47.5
396	360635	6437	10	169.9	179.9	15.67	165.23	4.67		2830	396	29	4		399	45
397	260330	4609	10	169.9	179.9	15.67	165.23	4.67		2837	397	29	4		400	40
398	803164	14389	10	169.9	179.9	11	169.9	0		2844	398	25	4		401	60
399	250305	4426	10	169.9	179.9	15.67	165.23	4.67		2851	399	22	3		402	62.5
400	692350	12413	10	169.9	179.9	21	159.9	10		2858	400	28	4		403	62.5
401	853574	15288	10	169.9	179.9	11	169.9	0		2865	401	29	4		404	62.5
402	320501	5705	10	169.9	179.9	15.67	165.23	4.67		2872	402	33	5		405	70
403	330533	5888	10	169.9	179.9	15.67	165.23	4.67		2879	403	36	5		406	72.5
404	240281	4243	10	169.9	179.9	15.67	165.23	4.67		2886	404	37	5		407	77.5
405	420866	7529	10	169.9	179.9	15.67	165.23	4.67		2893	405	30	4		408	87.5
406	310470	5523	10	169.9	179.9	15.67	165.23	4.67		2900	406	20	3		409	90
407	350600	6254	10	169.9	179.9	15.67	165.23	4.67		2907	407	35	5		410	95
408	762854	13670	10	169.9	179.9	21	159.9	10		2914	408	29	4		411	90
409	370671	6620	10	169.9	179.9	15.67	165.23	4.67		2921	409	23	3		412	97.5
410	230258	4060	10	169.9	179.9	15.67	165.23	4.67		2928	410	34	5		413	97.5
411	340566	6071	10	169.9	179.9	15.67	165.23	4.67		2935	411	26	4		414	97.5
412	752779	13492	10	169.9	179.9	21	159.9	10		2942	412	29	4		415	100
413	652084	11696	10	169.9	179.9	21	159.9	10		2949	413	24	3		416	100
414	280383	4974	10	169.9	179.9	15.67	165.23	4.67		2956	414	27	4		417	100
415	732632	13133	10	169.9	179.9	21	159.9	10		2963	415	31	4		418	100
416	290411	5157	10	169.9	179.9	15.67	165.23	4.67		2970	416	27	4		419	100
417	270356	4791	10	169.9	179.9	15.67	165.23	4.67		2977	417	28	4		420	100
418	300440	5340	10	169.9	179.9	15.67	165.23	4.67		2984	418	23	3		421	100
419	200195	3510	10	169.9	179.9	15.67	165.23	4.67		2991	419	32	5		422	100
420	914099	16357	10	175.23	185.23	16.33	169.9	5.33		2998	420	29	4		423	100
421	944375	16891	10	175.23	185.23	16.33	169.9	5.33		3005	421	31	4		424	100
422	934282	16713	10	175.23	185.23	16.33	169.9	5.33		3012	422	23	3		425	100
423	904009	16179	10	175.23	185.23	16.33	169.9	5.33		3019	423	25	4		426	100
424	883832	15823	10	175.23	185.23	16.33	169.9	5.33		3026	424	28	4		427	100
425	471086	8439	10	175.23	185.23	11	175.23	0		3033	425	28	4		428	100
426	813244	14568	10	175.23	185.23	16.33	169.9	5.33		3040	426	23	3		429	100
427	481133	8621	10	175.23	185.23	11	175.23	0		3047	427	29	4		430	100
428	924190	16535	10	175.23	185.23	16.33	169.9	5.33		3054	428	27	4		431	100
429	893920	16001	10	175.23	185.23	16.33	169.9	5.33		3061	429	24	3		432	100
430	410825	7346	10	175.23	185.23	21	165.23	10		3068	430	24	3		433	100
431	954469	17068	10	175.23	185.23	16.33	169.9	5.33		3075	431	30	4		434	100
432	380708	6802	10	175.23	185.23	21	165.23	10		3082	432	21	3		435	100
433	772930	13851	10	175.23	185.23	16.33	169.9	5.33		3089	433	28	4		436	100
434	843490	15107	10	175.23	185.23	16.33	169.9	5.33		3096	434	29	4		437	100
435	823325	14747	10	175.23	185.23	16.33	169.9	5.33		3103	435	19	3		438	100
436	591716	10615	10	179.9	189.9	15.67	175.23	4.67		3110	436	25	4		439	100
437	461040	8257	10	179.9	189.9	15.67	175.23	4.67		3117	437	24	3		440	100
438	601775	10795	10	179.9	189.9	15.67	175.23	4.67		3124	438	23	3		441	100
439	994855	17781	10	179.9	189.9	21	169.9	10		3131	439	22	3		442	100
440	390746	6985	10	179.9	189.9	15.67	175.23	4.67		3138	440	35	5		443	100
441	581658	10436	10	179.9	189.9	15.67	175.23	4.67		3145	441	20	3		444	100
442	450995	8075	10	179.9	189.9	15.67	175.23	4.67		3152	442	25	4		445	100
443	571601	10254	10	179.9	189.9	15.67	175.23	4.67		3159	443	25	4		446	100
444	440951	7893	10	179.9	189.9	15.67	175.23	4.67		3166	444	25	4		447	100
445	561545	10076	10	179.9	189.9	15.67	175.23	4.67		3173	445	23	3		448	100
446	430908	7711	10	179.9	189.9	15.67	175.23	4.67		3180	446	24	3		449	100
447	531383	9531	10	179.9	189.9	15.67	175.23	4.67		3187	447	21	3		450	100
448	400785	7166	10	179.9	189.9	15.67	175.23	4.67		3194	448	37	5		451	100
449	541436	9712	10	179.9	189.9	15.67	175.23	4.67		3201	449	26	4		452	100
450	974660	17425	10	179.9	189.9	21	169.9	10		3208	450	32	5		453	100
451	551490	9894	10	179.9	189.9	15.67	175.23	4.67		3215	451	32	5		454	100
452	964564	17247	10	179.9	189.9	21	169.9	10		3222	452	30	4		455	100
453	863659	15467	10	179.9	189.9	21	169.9	10		3229	453	27	4		456	100
454	491181	8804	10	179.9	189.9	15.67	175.23	4.67		3236	454	25	4		457	100
455	1004954	17959	10	179.9	189.9	21	169.9	10		3243	455	31	4		458	100
456	521331	9350	10	179.9	189.9	15.67	175.23	4.67		3250	456	25	4		459	100
457	511280	9168	10	179.9	189.9	15.67	175.23	4.67		3257	457	29	4		460	100
458	984757	17603	10	179.9	189.9	21	169.9	10		3264	458	27	4		461	100
459	501230	8986	10	179.9	189.9	15.67	175.23	4.67		3271	459	27	4		462	100
460	793086	14212	10	185.23	195.23	15.67	180.56	4.67		3278	460	31	4		463	100
461	722561	12953	10	185.23	195.23	15.67	180.56	4.67		3285	461	30	4		464	100
462	611835	10977	10	185.23	195.23	15.67	180.56	4.67		3292	462	19	3		465	100
463	762855	13671	10	185.23	195.23	11	185.23	0		3299	463	29	4		466	100
464	631958	11339	10	185.23	195.23	21	175.23	10		3306	464	26	4		467	100
465	853575	15289	10	185.23	195.23	11	185.23	0		3313	465	24	3		468	100
466	672216	12054	10	185.23	195.23	15.67	180.56	4.67		3320	466	27	4		469	100
467	873746	15646	10	185.23	195.23	15.67	180.56	4.67		3327	467	36	5		470	100
468	682283	12233	10	185.23	195.23	15.67	180.56	4.67		3334	468	31	4		471	100
469	803165	14390	10	185.23	195.23	11	185.23	0		3341	469	37	5		472	100
470	642021	11517	10	185.23	195.23	15.67	180.56	4.67		3348	470	36	5		473	100
471	783008	14031	10	185.23	195.23	15.67	180.56	4.67		3355	471	25	4		474	100
472	621896	11157	10	185.23	195.23	21	175.23	10		3362	472	32	5		475	100
473	662150	11876	10	185.23	195.23	15.67	180.56	4.67		3369	473	28	4		476	100
474	712490	12773	10	185.23	195.23	15.67	180.56	4.67		3376	474	23	3		477	100
475	702420	12592	10	185.23	195.23	15.67	180.56	4.67		3383	475	28	4		478	100
476	110061	1857	10	189.9	199.9	14.11	186.79	3.11		3390	476	25	4		479	100
477	50016	748	10	189.9	199.9	14.11	186.79	3.11		3397	477	25	4		480	100
478	692351	12414	10	189.9	199.9	15.67	185.23	4.67		3404	478	35	5		481	100
479	30009	378	10	189.9	199.9	14.11	186.79	3.11		3411	479	26	4		482	100
480	100051	1674	10	189.9	199.9	14.11	186.79	3.11		3418	480	34	5		483	100
481	80034	1305	10	189.9	199.9	14.11	186.79	3.11		3425	481	26	4		484	100
482	20007	192	10	189.9	199.9	14.11	186.79	3.11		3432	482	29	4		485	100
483	90042	1490	10	189.9	199.9	14.11	186.79	3.11		3439	483	23	3		486	100
484	732633	13134	10	189.9	199.9	15.67	185.23	4.67		3446	484	27	4		487	100
485	210216	3695	10	189.9	199.9	14.11	186.79	3.11		3453	485	37	5		488	100
486	40012	564	10	189.9	199.9	14.11	186.79	3.11		3460	486	21	3		489	100
487	130084	2226	10	189.9	199.9	14.11	186.79	3.11		3467	487	22	3		490	100
488	752780	13493	10	189.9	199.9	15.67	185.23	4.67		3474	488	34	5		491	100
489	742706	13313	10	189.9	199.9	20.34	180.56	9.34		3481	489	25	4		492	100
490	70027	1119	10	189.9	199.9	14.11	186.79	3.11		3488	490	25	4		493	100
491	652085	11697	10	189.9	199.9	15.67	185.23	4.67		3495	491	25	4		494	100
492	60021	933	10	189.9	199.9	14.11	186.79	3.11		3502	492	27	4		495	100
493	120072	2042	10	189.9	199.9	14.11	186.79	3.11		3509	493	23	3		496	100
494	833408	14927	10	189.9	199.9	20.34	180.56	9.34		3516	494	29	4		497	100
495	10006	6	10	189.9	199.9	14.11	186.79	3.11		3523	495	22	3		498	100
496	823326	14748	10	190.56	200.56	11	190.56	0		3530	496	21	3		499	100
497	843491	15108	10	190.56	200.56	11	190.56	0		3537	497	21	3		500	100
498	772931	13852	10	190.56	200.56	11	190.56	0		3544	498	25	4		501	100
499	813245	14569	10	190.56	200.56	11	190.56	0		3551	499	22	3		502	100
500	863660	15468	10	195.23	205.23	11	195.23	0		3558	500	25	4		503	100
501	994856	17782	10	195.23	205.23	11	195.23	0		3565	501	17	2		504	100
502	954470	17069	10	195.23	205.23	15.67	190.56	4.67		3572	502	25	4		505	100
503	964565	17248	10	195.23	205.23	11	195.23	0		3579	503	27	4		506	100
504	934283	16714	10	195.23	205.23	15.67	190.56	4.67		3586	504	32	5		507	100
505	974661	17426	10	195.23	205.23	11	195.23	0		3593	505	31	4		508	100
506	924191	16536	10	195.23	205.23	15.67	190.56	4.67		3600	506	30	4		509	100
507	220237	3878	10	195.23	205.23	14.77	191.46	3.77		3607	507	35	5		510	100
508	883833	15824	10	195.23	205.23	15.67	190.56	4.67		3614	508	26	4		511	100
509	904010	16180	10	195.23	205.23	15.67	190.56	4.67		3621	509	27	4		512	100
510	984758	17604	10	195.23	205.23	11	195.23	0		3628	510	26	4		513	100
511	180159	3145	10	195.23	205.23	19.44	186.79	8.44		3635	511	32	5		514	100
512	170142	2960	10	195.23	205.23	19.44	186.79	8.44		3642	512	28	4		515	100
513	150111	2594	10	195.23	205.23	14.77	191.46	3.77		3649	513	30	4		516	100
514	944376	16892	10	195.23	205.23	15.67	190.56	4.67		3656	514	30	4		517	100
515	160126	2777	10	196.79	206.79	11	196.79	0		3663	515	28	4		518	100
516	914100	16358	10	199.9	209.9	20.34	190.56	9.34		3670	516	24	3		519	100
517	190177	3328	10	199.9	209.9	14.11	196.79	3.11		3677	517	35	5		520	100
518	893921	16002	10	199.9	209.9	20.34	190.56	9.34		3684	518	16	2		521	100
519	140097	2411	10	199.9	209.9	14.11	196.79	3.11		3691	519	33	5		522	100
520	1004955	17960	10	199.9	209.9	15.67	195.23	4.67		3698	520	20	3		523	100
521	230259	4061	10	201.46	211.46	11	201.46	0		3705	521	31	4		524	100
522	310471	5524	10	201.46	211.46	11	201.46	0		3712	522	22	3		525	97.5
523	200196	3511	10	201.46	211.46	11	201.46	0		3719	523	21	3		526	97.5
524	360636	6438	10	201.46	211.46	11	201.46	0		3726	524	34	5		527	97.5
525	250306	4427	10	201.46	211.46	11	201.46	0		3733	525	33	5		528	95
526	370672	6621	10	201.46	211.46	11	201.46	0		3740	526	28	4		529	90
527	240282	4244	10	201.46	211.46	11	201.46	0		3747	527	33	5		530	87.5
528	320502	5706	10	201.46	211.46	11	201.46	0		3754	528	27	4		531	82.5
529	330534	5889	10	201.46	211.46	11	201.46	0		3761	529	21	3		532	82.5
530	340567	6072	10	201.46	211.46	11	201.46	0		3768	530	27	4		533	82.5
531	260331	4610	10	201.46	211.46	11	201.46	0		3775	531	32	5		534	85
532	270357	4792	10	201.46	211.46	11	201.46	0		3782	532	23	3		535	72.5
533	420867	7530	10	201.46	211.46	11	201.46	0		3789	533	23	3		536	80
534	290412	5158	10	201.46	211.46	11	201.46	0		3796	534	23	3		537	85
535	280384	4975	10	201.46	211.46	11	201.46	0		3803	535	34	5		538	80
536	350601	6255	10	201.46	211.46	11	201.46	0		3810	536	21	3		539	85
537	300441	5341	10	201.46	211.46	11	201.46	0		3817	537	28	4		540	82.5
538	380709	6803	10	206.79	216.79	11	206.79	0		3824	538	34	5		541	90
539	410826	7347	10	206.79	216.79	11	206.79	0		3831	539	29	4		542	92.5
540	481134	8622	10	206.79	216.79	11	206.79	0		3838	540	31	4		543	97.5
541	471087	8440	10	206.79	216.79	11	206.79	0		3845	541	25	4		544	95
542	430909	7712	10	211.46	221.46	11	211.46	0		3852	542	28	4		545	90
543	541437	9713	10	211.46	221.46	11	211.46	0		3859	543	27	4		546	97.5
544	400786	7167	10	211.46	221.46	11	211.46	0		3866	544	35	5		547	97.5
545	591717	10616	10	211.46	221.46	11	211.46	0		3873	545	28	4		548	100
546	390747	6986	10	211.46	221.46	11	211.46	0		3880	546	33	5		549	100
547	551491	9895	10	211.46	221.46	11	211.46	0		3887	547	26	4		550	100
548	440952	7894	10	211.46	221.46	11	211.46	0		3894	548	30	4		551	100
549	531384	9532	10	211.46	221.46	11	211.46	0		3901	549	28	4		552	100
550	491182	8805	10	211.46	221.46	11	211.46	0		3908	550	28	4		553	100
551	571602	10255	10	211.46	221.46	11	211.46	0		3915	551	20	3		554	100
552	461041	8258	10	211.46	221.46	11	211.46	0		3922	552	37	5		555	100
553	521332	9351	10	211.46	221.46	11	211.46	0		3929	553	25	4		556	100
554	561546	10077	10	211.46	221.46	11	211.46	0		3936	554	26	4		557	100
555	501231	8987	10	211.46	221.46	11	211.46	0		3943	555	25	4		558	100
556	450996	8076	10	211.46	221.46	11	211.46	0		3950	556	27	4		559	100
557	581659	10437	10	211.46	221.46	11	211.46	0		3957	557	28	4		560	100
558	511281	9169	10	211.46	221.46	11	211.46	0		3964	558	28	4		561	100
559	601776	10796	10	211.46	221.46	11	211.46	0		3971	559	26	4		562	100
560	10007	7	10	215.12	225.12	11	215.12	0		3978	560	26	4		563	100
561	100052	1675	10	215.12	225.12	11	215.12	0		3985	561	28	4		564	100
562	20008	193	10	215.12	225.12	11	215.12	0		3992	562	27	4		565	100
563	120073	2043	10	215.12	225.12	11	215.12	0		3999	563	25	4		566	100
564	130085	2227	10	215.12	225.12	11	215.12	0		4006	564	25	4		567	100
565	210217	3696	10	215.12	225.12	11	215.12	0		4013	565	19	3		568	100
566	50017	749	10	215.12	225.12	11	215.12	0		4020	566	23	3		569	100
567	70028	1120	10	215.12	225.12	11	215.12	0		4027	567	25	4		570	100
568	30010	379	10	215.12	225.12	11	215.12	0		4034	568	23	3		571	100
569	40013	565	10	215.12	225.12	11	215.12	0		4041	569	25	4		572	100
570	60022	934	10	215.12	225.12	11	215.12	0		4048	570	32	5		573	100
571	80035	1306	10	215.12	225.12	11	215.12	0		4055	571	35	5		574	100
572	110062	1858	10	215.12	225.12	11	215.12	0		4062	572	26	4		575	100
573	611836	10978	10	216.79	226.79	11	216.79	0		4069	573	31	4		576	100
574	702421	12593	10	216.79	226.79	11	216.79	0		4076	574	28	4		577	100
575	621897	11158	10	216.79	226.79	11	216.79	0		4083	575	23	3		578	100
576	631959	11340	10	216.79	226.79	11	216.79	0		4090	576	28	4		579	100
577	90043	1491	10	216.79	226.79	12.67	215.12	1.67		4097	577	25	4		580	100
578	642022	11518	10	216.79	226.79	11	216.79	0		4104	578	29	4		581	100
579	722562	12954	10	216.79	226.79	11	216.79	0		4111	579	25	4		582	100
580	662151	11877	10	216.79	226.79	11	216.79	0		4118	580	39	6		583	100
581	783009	14032	10	216.79	226.79	11	216.79	0		4125	581	24	3		584	100
582	692352	12415	10	221.46	231.46	11	221.46	0		4132	582	27	4		585	100
583	150112	2595	10	221.46	231.46	12.01	220.45	1.01		4139	583	30	4		586	100
584	652086	11698	10	221.46	231.46	11	221.46	0		4146	584	30	4		587	100
585	672217	12055	10	221.46	231.46	15.67	216.79	4.67		4153	585	23	3		588	100
586	742707	13314	10	221.46	231.46	11	221.46	0		4160	586	31	4		589	100
587	853576	15290	10	221.46	231.46	15.67	216.79	4.67		4167	587	30	4		590	100
588	732634	13135	10	221.46	231.46	11	221.46	0		4174	588	29	4		591	100
589	762856	13672	10	221.46	231.46	15.67	216.79	4.67		4181	589	33	5		592	100
590	833409	14928	10	221.46	231.46	11	221.46	0		4188	590	22	3		593	100
591	803166	14391	10	221.46	231.46	15.67	216.79	4.67		4195	591	30	4		594	100
592	170143	2961	10	221.46	231.46	12.01	220.45	1.01		4202	592	30	4		595	100
593	180160	3146	10	221.46	231.46	12.01	220.45	1.01		4209	593	30	4		596	100
594	793087	14213	10	221.46	231.46	15.67	216.79	4.67		4216	594	27	4		597	100
595	752781	13494	10	221.46	231.46	11	221.46	0		4223	595	25	4		598	100
596	873747	15647	10	221.46	231.46	15.67	216.79	4.67		4230	596	27	4		599	100
597	682284	12234	10	221.46	231.46	15.67	216.79	4.67		4237	597	30	4		600	100
598	220238	3879	10	221.46	231.46	12.01	220.45	1.01		4244	598	21	3		601	100
599	712491	12774	10	221.46	231.46	15.67	216.79	4.67		4251	599	25	4		602	95
600	140098	2412	10	225.12	235.12	11	225.12	0		4258	600	26	4		603	95
601	823327	14749	10	225.12	235.12	14	222.12	3		4265	601	25	4		604	95
602	772932	13853	10	225.12	235.12	14	222.12	3		4272	602	23	3		605	97.5
603	190178	3329	10	225.12	235.12	11	225.12	0		4279	603	30	4		606	97.5
604	843492	15109	10	225.12	235.12	14	222.12	3		4286	604	29	4		607	97.5
605	813246	14570	10	225.12	235.12	14	222.12	3		4293	605	30	4		608	87.5
606	160127	2778	10	225.12	235.12	14.11	222.01	3.11		4300	606	40	6		609	90
607	200197	3512	10	226.68	236.68	11	226.68	0		4307	607	28	4		610	90
608	300442	5342	10	226.68	236.68	11	226.68	0		4314	608	24	3		611	80
609	260332	4611	10	226.68	236.68	11	226.68	0		4321	609	34	5		612	75
610	250307	4428	10	226.68	236.68	11	226.68	0		4328	610	25	4		613	75
611	230260	4062	10	226.68	236.68	11	226.68	0		4335	611	30	4		614	75
612	240283	4245	10	226.68	236.68	11	226.68	0		4342	612	33	5		615	77.5
613	350602	6256	10	226.79	236.79	11.11	226.68	0.11		4349	613	31	4		616	70
614	310472	5525	10	226.79	236.79	11.11	226.68	0.11		4356	614	23	3		617	70
615	883834	15825	10	226.79	236.79	11	226.79	0		4363	615	22	3		618	80
616	370673	6622	10	226.79	236.79	11.11	226.68	0.11		4370	616	29	4		619	85
617	280385	4976	10	226.79	236.79	11.11	226.68	0.11		4377	617	22	3		620	92.5
618	340568	6073	10	226.79	236.79	11.11	226.68	0.11		4384	618	25	4		621	95
619	270358	4793	10	226.79	236.79	11.11	226.68	0.11		4391	619	25	4		622	95
620	360637	6439	10	226.79	236.79	11.11	226.68	0.11		4398	620	25	4		623	95
621	320503	5707	10	226.79	236.79	11.11	226.68	0.11		4405	621	25	4		624	92.5
622	1004956	17961	10	231.46	241.46	11	231.46	0		4412	622	30	4		625	97.5
623	954471	17070	10	231.46	241.46	15.67	226.79	4.67		4419	623	35	5		626	100
624	290413	5159	10	231.46	241.46	15.78	226.68	4.78		4426	624	26	4		627	100
625	893922	16003	10	231.46	241.46	11	231.46	0		4433	625	34	5		628	100
626	944377	16893	10	231.46	241.46	15.67	226.79	4.67		4440	626	23	3		629	100
627	984759	17605	10	231.46	241.46	15.67	226.79	4.67		4447	627	28	4		630	100
628	420868	7531	10	231.46	241.46	15.78	226.68	4.78		4454	628	24	3		631	100
629	904011	16181	10	231.46	241.46	15.67	226.79	4.67		4461	629	31	4		632	100
630	994857	17783	10	231.46	241.46	15.67	226.79	4.67		4468	630	23	3		633	100
631	863661	15469	10	231.46	241.46	15.67	226.79	4.67		4475	631	23	3		634	100
632	974662	17427	10	231.46	241.46	15.67	226.79	4.67		4482	632	24	3		635	100
633	924192	16537	10	231.46	241.46	15.67	226.79	4.67		4489	633	34	5		636	100
634	330535	5890	10	231.46	241.46	15.78	226.68	4.78		4496	634	26	4		637	100
635	964566	17249	10	231.46	241.46	15.67	226.79	4.67		4503	635	27	4		638	100
636	934284	16715	10	231.46	241.46	15.67	226.79	4.67		4510	636	27	4		639	100
637	410827	7348	10	232.01	242.01	11	232.01	0		4517	637	29	4		640	100
638	481135	8623	10	232.01	242.01	11	232.01	0		4524	638	35	5		641	100
639	471088	8441	10	235.12	245.12	14.11	232.01	3.11		4531	639	28	4		642	100
640	380710	6804	10	235.12	245.12	14.11	232.01	3.11		4538	640	30	4		643	97.5
641	914101	16359	10	235.12	245.12	14.66	231.46	3.66		4545	641	29	4		644	97.5
642	491183	8806	10	236.68	246.68	11	236.68	0		4552	642	22	3		645	97.5
643	450997	8077	10	236.68	246.68	11	236.68	0		4559	643	30	4		646	100
644	390748	6987	10	236.68	246.68	11	236.68	0		4566	644	25	4		647	95
645	501232	8988	10	236.68	246.68	11	236.68	0		4573	645	33	5		648	90
646	561547	10078	10	236.68	246.68	11	236.68	0		4580	646	25	4		649	92.5
647	400787	7168	10	236.68	246.68	11	236.68	0		4587	647	22	3		650	95
648	571603	10256	10	236.68	246.68	11	236.68	0		4594	648	26	4		651	97.5
649	430910	7713	10	236.68	246.68	11	236.68	0		4601	649	30	4		652	100
650	461042	8259	10	236.68	246.68	11	236.68	0		4608	650	27	4		653	100
651	440953	7895	10	236.68	246.68	11	236.68	0		4615	651	35	5		654	100
652	551492	9896	10	236.68	246.68	11	236.68	0		4622	652	24	3		655	100
653	30011	380	10	236.79	246.79	11.1	236.69	0.1		4629	653	29	4		656	100
654	511282	9170	10	236.79	246.79	11.11	236.68	0.11		4636	654	31	4		657	100
655	60023	935	10	236.79	246.79	11.1	236.69	0.1		4643	655	28	4		658	100
656	40014	566	10	236.79	246.79	11.1	236.69	0.1		4650	656	25	4		659	100
657	521333	9352	10	236.79	246.79	11.11	236.68	0.11		4657	657	28	4		660	100
658	20009	194	10	236.79	246.79	11.1	236.69	0.1		4664	658	31	4		661	100
659	10008	8	10	236.79	246.79	11.1	236.69	0.1		4671	659	22	3		662	100
660	601777	10797	10	236.79	246.79	11.11	236.68	0.11		4678	660	32	5		663	100
661	591718	10617	10	236.79	246.79	11.11	236.68	0.11		4685	661	25	4		664	100
662	80036	1307	10	241.46	251.46	15.77	236.69	4.77		4692	662	23	3		665	100
663	581660	10438	10	241.46	251.46	15.78	236.68	4.78		4699	663	23	3		666	100
664	210218	3697	10	241.46	251.46	15.77	236.69	4.77		4706	664	24	3		667	100
665	120074	2044	10	241.46	251.46	15.77	236.69	4.77		4713	665	23	3		668	100
666	50018	750	10	241.46	251.46	15.77	236.69	4.77		4720	666	20	3		669	100
667	100053	1676	10	241.46	251.46	15.77	236.69	4.77		4727	667	21	3		670	100
668	90044	1492	10	241.46	251.46	14.09	238.37	3.09		4734	668	22	3		671	100
669	70029	1121	10	241.46	251.46	15.77	236.69	4.77		4741	669	23	3		672	100
670	130086	2228	10	241.46	251.46	15.77	236.69	4.77		4748	670	24	3		673	100
671	541438	9714	10	241.46	251.46	15.78	236.68	4.78		4755	671	24	3		674	100
672	110063	1859	10	241.46	251.46	15.77	236.69	4.77		4762	672	18	3		675	100
673	531385	9533	10	241.46	251.46	15.78	236.68	4.78		4769	673	17	2		676	100
674	642023	11519	10	242.01	252.01	11	242.01	0		4776	674	18	3		677	100
675	611837	10979	10	242.01	252.01	11	242.01	0		4783	675	17	2		678	100
676	621898	11159	10	242.01	252.01	11	242.01	0		4790	676	23	3		679	100
677	631960	11341	10	242.01	252.01	11	242.01	0		4797	677	19	3		680	100
678	783010	14033	10	242.01	252.01	11	242.01	0		4804	678	18	3		681	100
679	150113	2596	10	245.12	255.12	13.08	243.04	2.08		4811	679	19	3		682	100
680	170144	2962	10	245.12	255.12	13.08	243.04	2.08		4818	680	19	3		683	100
681	722563	12955	10	245.12	255.12	14.11	242.01	3.11		4825	681	17	2		684	100
682	752782	13495	10	246.68	256.68	11	246.68	0		4832	682	20	3		685	100
683	692353	12416	10	246.68	256.68	11	246.68	0		4839	683	18	3		686	100
684	682285	12235	10	246.68	256.68	11	246.68	0		4846	684	19	3		687	100
685	220239	3880	10	246.68	256.68	14.64	243.04	3.64		4853	685	25	4		688	100
686	702422	12594	10	246.68	256.68	15.67	242.01	4.67		4860	686	25	4		689	100
687	652087	11699	10	246.68	256.68	11	246.68	0		4867	687	23	3		690	100
688	662152	11878	10	246.68	256.68	15.67	242.01	4.67		4874	688	24	3		691	100
689	672218	12056	10	246.68	256.68	11	246.68	0		4881	689	24	3		692	100
690	732635	13136	10	246.68	256.68	11	246.68	0		4888	690	27	4		693	100
691	712492	12775	10	246.68	256.68	11	246.68	0		4895	691	24	3		694	100
692	180161	3147	10	246.68	256.68	14.64	243.04	3.64		4902	692	28	4		695	100
693	853577	15291	10	246.79	256.79	11.11	246.68	0.11		4909	693	25	4		696	100
694	160128	2779	10	246.79	256.79	11.1	246.69	0.1		4916	694	34	5		697	100
695	803167	14392	10	246.79	256.79	11.11	246.68	0.11		4923	695	26	4		698	100
696	833410	14929	10	246.79	256.79	11.11	246.68	0.11		4930	696	33	5		699	100
697	793088	14214	10	246.79	256.79	11.11	246.68	0.11		4937	697	28	4		700	100
698	762857	13673	10	246.79	256.79	11.11	246.68	0.11		4944	698	31	4		701	100
699	742708	13315	10	246.79	256.79	11.11	246.68	0.11		4951	699	30	4		702	92.5
700	240284	4246	10	248.25	258.25	11	248.25	0		4958	700	26	4		703	92.5
701	250308	4429	10	248.25	258.25	11	248.25	0		4965	701	32	5		704	95
702	280386	4977	10	251.46	261.46	14.09	248.37	3.09		4972	702	24	3		705	97.5
703	873748	15648	10	251.46	261.46	15.78	246.68	4.78		4979	703	26	4		706	95
704	340569	6074	10	251.46	261.46	14.09	248.37	3.09		4986	704	27	4		707	95
705	300443	5343	10	251.46	261.46	14.21	248.25	3.21		4993	705	27	4		708	95
706	190179	3330	10	251.46	261.46	15.77	246.69	4.77							709	82.5
707	230261	4063	10	251.46	261.46	14.21	248.25	3.21							710	82.5
708	260333	4612	10	251.46	261.46	14.21	248.25	3.21							711	77.5
709	270359	4794	10	251.46	261.46	14.09	248.37	3.09							712	75
710	360638	6440	10	251.46	261.46	14.09	248.37	3.09							713	75
711	140099	2413	10	251.46	261.46	15.77	246.69	4.77							714	75
712	350603	6257	10	251.46	261.46	14.09	248.37	3.09							715	70
713	200198	3513	10	251.46	261.46	14.21	248.25	3.21							716	67.5
714	813247	14571	10	252.01	262.01	12.67	250.34	1.67							717	65
715	320504	5708	10	252.01	262.01	14.64	248.37	3.64							718	67.5
716	843493	15110	10	252.01	262.01	12.67	250.34	1.67							719	70
717	310473	5526	10	252.01	262.01	14.64	248.37	3.64							720	60
718	290414	5160	10	253.04	263.04	11	253.04	0							721	57.5
719	772933	13854	10	255.12	265.12	15.78	250.34	4.78							722	67.5
720	823328	14750	10	255.12	265.12	15.78	250.34	4.78							723	80
721	370674	6623	10	255.12	265.12	17.75	248.37	6.75							724	80
722	410828	7349	10	256.68	266.68	14.09	253.58	3.09							725	85
723	924193	16538	10	256.68	266.68	11	256.68	0							726	77.5
724	904012	16182	10	256.68	266.68	11	256.68	0							727	80
725	944378	16894	10	256.68	266.68	11	256.68	0							728	80
726	883835	15826	10	256.68	266.68	15.67	252.01	4.67							729	87.5
727	863662	15470	10	256.68	266.68	11	256.68	0							730	92.5
728	954472	17071	10	256.68	266.68	11	256.68	0							731	95
729	893923	16004	10	256.68	266.68	11	256.68	0							732	95
730	481136	8624	10	256.68	266.68	14.09	253.58	3.09							733	92.5
731	420869	7532	10	256.68	266.68	14.64	253.04	3.64							734	95
732	330536	5891	10	256.68	266.68	14.64	253.04	3.64							735	90
733	974663	17428	10	256.79	266.79	11.11	256.68	0.11							736	95
734	1004957	17962	10	256.79	266.79	11.11	256.68	0.11							737	100
735	984760	17606	10	256.79	266.79	11.11	256.68	0.11							738	100
736	934285	16716	10	256.79	266.79	11.11	256.68	0.11							739	100
737	994858	17784	10	256.79	266.79	11.11	256.68	0.11							740	100
738	964567	17250	10	256.79	266.79	11.11	256.68	0.11							741	97.5
739	390749	6988	10	258.25	268.25	11	258.25	0							742	87.5
740	380711	6805	10	258.25	268.25	12.56	256.69	1.56							743	90
741	440954	7896	10	258.25	268.25	11	258.25	0							744	87.5
742	571604	10257	10	261.46	271.46	14.21	258.25	3.21							745	87.5
743	400788	7169	10	261.46	271.46	14.21	258.25	3.21							746	92.5
744	591719	10618	10	261.46	271.46	14.09	258.37	3.1							747	97.5
745	461043	8260	10	261.46	271.46	14.21	258.25	3.21							748	97.5
746	501233	8989	10	261.46	271.46	14.21	258.25	3.21							749	100
747	551493	9897	10	261.46	271.46	14.21	258.25	3.21							750	95
748	561548	10079	10	261.46	271.46	14.21	258.25	3.21							751	100
749	450998	8078	10	261.46	271.46	14.21	258.25	3.21							752	100
750	521334	9353	10	261.46	271.46	14.09	258.37	3.1							753	97.5
751	430911	7714	10	261.46	271.46	14.21	258.25	3.21							754	90
752	511283	9171	10	261.46	271.46	14.09	258.37	3.1							755	92.5
753	471089	8442	10	261.46	271.46	15.77	256.69	4.77							756	100
754	601778	10798	10	262.01	272.01	14.64	258.37	3.64							757	95
755	491184	8807	10	262.01	272.01	14.75	258.25	3.76							758	97.5
756	30012	381	10	262.9	272.9	11	262.9	0							759	100
757	20010	195	10	262.9	272.9	11	262.9	0							760	100
758	914102	16360	10	263.04	273.04	13.7	260.34	2.7							761	100
759	531386	9534	10	265.12	275.12	13.08	263.04	2.08							762	100
760	60024	936	10	265.12	275.12	13.22	262.9	2.22							763	100
761	40015	567	10	265.12	275.12	13.22	262.9	2.22							764	100
762	581661	10439	10	266.68	276.68	14.64	263.04	3.64							765	100
763	541439	9715	10	266.68	276.68	14.64	263.04	3.64							766	100
764	642024	11520	10	266.68	276.68	14.1	263.58	3.1							767	100
765	10009	9	10	266.68	276.68	14.78	262.9	3.78							768	100
766	621899	11160	10	266.68	276.68	14.1	263.58	3.1							769	100
767	611838	10980	10	266.68	276.68	14.1	263.58	3.1							770	100
768	722564	12956	10	266.69	276.69	11	266.69	0							771	100
769	783011	14034	10.11	266.79	276.9	14.32	263.58	3.21							772	100
770	631961	11342	10.11	266.79	276.9	14.32	263.58	3.21							773	100
771	70030	1122	10	267.57	277.57	11	267.57	0							774	100
772	90045	1493	10	267.57	277.57	11	267.57	0							775	100
773	50019	751	10	267.57	277.57	11	267.57	0							776	100
774	110064	1860	10	267.57	277.57	11	267.57	0							777	100
775	80037	1308	10	267.57	277.57	11	267.57	0							778	100
776	130087	2229	10	267.57	277.57	11	267.57	0							779	100
777	652088	11700	10	268.25	278.25	11	268.25	0							780	100
778	692354	12417	10	268.25	278.25	11	268.25	0							781	100
779	853578	15292	10	268.37	278.37	11	268.37	0							782	100
780	793089	14215	10	268.37	278.37	11	268.37	0							783	100
781	833411	14930	10	268.37	278.37	11	268.37	0							784	100
782	702423	12595	10	271.46	281.46	14.21	268.25	3.21							785	100
783	100054	1677	10	271.46	281.46	14.89	267.57	3.89							786	100
784	712493	12776	10	271.46	281.46	14.21	268.25	3.21							787	100
785	682286	12236	10	271.46	281.46	14.21	268.25	3.21							788	100
786	672219	12057	10	271.46	281.46	14.21	268.25	3.21							789	100
787	662153	11879	10	271.46	281.46	14.21	268.25	3.21							790	100
788	752783	13496	10	271.46	281.46	14.21	268.25	3.21							791	100
789	170145	2963	10	271.46	281.46	11.23	271.23	0.23							792	100
790	803168	14393	10	271.46	281.46	14.09	268.37	3.09							793	100
791	210219	3698	10	271.46	281.46	14.89	267.57	3.89							794	100
792	732636	13137	10	271.46	281.46	14.21	268.25	3.21							795	100
793	120075	2045	10	271.46	281.46	14.89	267.57	3.89							796	100
794	762858	13674	10	272.01	282.01	14.64	268.37	3.64							797	100
795	742709	13316	10	272.01	282.01	14.64	268.37	3.64							798	100
796	160129	2780	10	272.9	282.9	11	272.9	0							799	100
797	220240	3881	10	272.9	282.9	11.11	272.79	0.11							800	100
798	180162	3148	10	273.04	283.04	11.25	272.79	0.25							801	100
799	240285	4247	10	275.12	285.12	11.76	274.36	0.76							802	100
800	813248	14572	10	275.12	285.12	12.54	273.58	1.54							803	100
801	873749	15649	10	275.12	285.12	13.08	273.04	2.08							804	100
802	150114	2597	10	276.68	286.68	16.45	271.23	5.45							805	100
803	250309	4430	10	276.68	286.68	13.32	274.36	2.32							806	100
804	843494	15111	10	276.68	286.68	14.09	273.58	3.09							807	100
805	772934	13855	10.09	276.69	286.79	11.09	276.69	0							808	100
806	823329	14751	10.09	276.69	286.79	11.09	276.69	0							809	100
807	20011	196	10	276.92	286.92	11	276.92	0							810	100
808	30013	382	10	276.92	286.92	11	276.92	0							811	100
809	200199	3514	10	277.57	287.57	11	277.57	0							812	100
810	270360	4795	10	277.57	287.57	11	277.57	0							813	100
811	300444	5344	10	277.57	287.57	11	277.57	0							814	100
812	230262	4064	10	277.57	287.57	11	277.57	0							815	100
813	190180	3331	10	277.57	287.57	11	277.57	0							816	100
814	280387	4978	10	277.57	287.57	11	277.57	0							817	100
815	140100	2414	10	277.57	287.57	11	277.57	0							818	100
816	340570	6075	10	277.57	287.57	11	277.57	0							819	100
817	320505	5709	10	278.25	288.25	11.14	278.12	0.14							820	100
818	360639	6441	10	278.25	288.25	11.68	277.57	0.68							821	100
819	1004958	17963	10	278.37	288.37	11	278.37	0							822	100
820	934286	16717	10	278.37	288.37	11	278.37	0							823	100
821	974664	17429	10	278.37	288.37	11	278.37	0							824	100
822	893924	16005	10	281.46	291.46	14.21	278.25	3.21							825	100
823	260334	4613	10	281.46	291.46	14.89	277.57	3.89							826	100
824	904013	16183	10	281.46	291.46	14.21	278.25	3.21							827	100
825	883836	15827	10	281.46	291.46	14.21	278.25	3.21							828	100
826	924194	16539	10	281.46	291.46	14.21	278.25	3.21							829	100
827	863663	15471	10	281.46	291.46	14.21	278.25	3.21							830	100
828	954473	17072	10	281.46	291.46	14.21	278.25	3.21							831	100
829	10010	10	10	281.46	291.46	11.76	280.7	0.76							832	100
830	290415	5161	10	281.46	291.46	13.32	279.15	2.32							833	100
831	350604	6258	10	281.46	291.46	14.89	277.57	3.89							834	100
832	40016	568	10	281.46	291.46	13.32	279.14	2.32							835	100
833	310474	5527	10	281.46	291.46	14.34	278.12	3.34							836	100
834	944379	16895	10	282.01	292.01	14.75	278.25	3.75							837	100
835	964568	17251	10	282.01	292.01	14.64	278.37	3.64							838	100
836	50020	752	10	282.9	292.9	12.31	281.59	1.31							839	100
837	994859	17785	10	282.9	292.9	15.53	278.37	4.53							840	100
838	80038	1309	10.08	283.04	293.12	12.53	281.59	1.44							841	100
839	370675	6624	10	285.12	295.12	14.89	281.23	3.89							842	100
840	70031	1123	10	285.12	295.12	14.53	281.59	3.53							843	100
841	60025	937	10	285.12	295.12	16.98	279.14	5.98							844	100
842	984761	17607	10	286.68	296.68	19.31	278.37	8.31							845	100
843	90046	1494	10	286.68	296.68	16.09	281.59	5.09							846	100
844	110065	1861	10	286.68	296.68	16.09	281.59	5.09							847	100
845	130088	2230	10	286.79	296.79	16.2	281.59	5.2							848	100
846	330537	5892	10	286.79	296.79	15	282.79	4							849	100
847	420870	7533	10.09	286.92	297.02	15.23	282.79	4.13							850	100
848	410829	7350	10.09	286.92	297.02	15.23	282.79	4.13							851	100
849	120076	2046	10	287.57	297.57	13.09	285.48	2.09							852	100
850	390750	6989	10	287.57	297.57	14.21	284.36	3.21							853	100
851	440955	7897	10	287.57	297.57	14.21	284.36	3.21							854	100
852	380712	6806	10	287.57	297.57	14.21	284.36	3.21							855	100
853	210220	3699	10	287.57	297.57	13.09	285.48	2.09							856	100
854	914103	16361	10	287.57	297.57	13.96	284.61	2.96							857	100
855	170146	2964	10	287.57	297.57	13.09	285.48	2.09							858	100
856	481137	8625	10	287.57	297.57	15.78	282.79	4.78							859	100
857	180163	3149	10	288.25	298.25	12.19	287.06	1.19							860	100
858	100055	1678	10	288.25	298.25	13.77	285.48	2.77							861	100
859	160130	2781	10	288.37	298.37	12.44	286.92	1.44							862	100
860	511284	9172	10	288.37	298.37	11.8	287.57	0.8							863	100
861	430912	7715	10	288.37	298.37	11.8	287.57	0.8							864	100
862	561549	10080	10	291.46	301.46	14.89	287.57	3.89							865	100
863	450999	8079	10	291.46	301.46	14.89	287.57	3.89							866	97.5
864	591720	10619	10	291.46	301.46	14.89	287.57	3.89							867	100
865	551494	9898	10	291.46	301.46	14.89	287.57	3.89							868	97.5
866	471090	8443	10	291.46	301.46	14.89	287.57	3.89							869	92.5
867	461044	8261	10	291.46	301.46	14.89	287.57	3.89							870	95
868	501234	8990	10	291.46	301.46	14.89	287.57	3.89							871	95
869	571605	10258	10	291.46	301.46	14.89	287.57	3.89							872	97.5
870	250310	4431	10	291.46	301.46	11.76	290.7	0.76							873	95
871	400789	7170	10	291.46	301.46	14.89	287.57	3.89							874	92.5
872	491185	8808	10	291.46	301.46	14.34	288.12	3.34							875	92.5
873	220241	3882	10	291.46	301.46	15.54	286.92	4.54							876	90
874	20012	197	10	292.01	302.01	12.08	290.93	1.08							877	75
875	521335	9354	10	292.01	302.01	15.44	287.57	4.44							878	72.5
876	150115	2598	10.11	292.9	303.01	13.31	290.7	2.2							879	72.5
877	601779	10799	10.11	292.9	303.01	15.89	288.12	4.78							880	75
878	140101	2415	10	293.12	303.12	12.53	291.59	1.53							881	82.5
879	30014	383	10	295.12	305.12	15.19	290.93	4.19							882	80
880	190181	3332	10	295.12	305.12	14.53	291.59	3.53							883	75
881	240286	4248	10	295.12	305.12	16.98	289.14	5.98							884	77.5
882	531387	9535	10	296.68	306.68	16.45	291.23	5.45							885	82.5
883	230263	4065	10	296.68	306.68	16.09	291.59	5.09							886	82.5
884	200200	3515	10	296.68	306.68	16.09	291.59	5.09							887	85
885	340571	6076	10	296.79	306.79	16.2	291.59	5.2							888	92.5
886	270361	4796	10	296.79	306.79	16.2	291.59	5.2							889	95
887	280388	4979	10.11	297.02	307.12	16.53	291.59	5.42							890	90
888	300445	5345	10.11	297.02	307.12	16.53	291.59	5.42							891	90
889	783012	14035	10	297.57	307.57	15.56	293.01	4.56							892	92.5
890	320506	5710	10	297.57	307.57	16.3	292.28	5.29							893	100
891	631962	11343	10	297.57	307.57	15.56	293.01	4.56							894	100
892	621900	11161	10	297.57	307.57	15.78	292.79	4.78							895	97.5
893	611839	10981	10	297.57	307.57	15.78	292.79	4.78							896	100
894	541440	9716	10	297.57	307.57	15.78	292.79	4.78							897	100
895	581662	10440	10	297.57	307.57	15.78	292.79	4.78							898	97.5
896	360640	6442	10	297.57	307.57	16.3	292.28	5.29							899	97.5
897	722565	12957	10.09	298.25	308.34	16.54	292.8	5.45							900	100
898	642025	11521	10.09	298.25	308.34	16.56	292.79	5.47							901	100
899	692355	12418	10.09	298.37	308.45	15.09	294.36	4							902	100
900	40017	569	10.09	298.37	308.45	13.99	295.47	2.9							903	100
901	10011	11	10.09	298.37	308.45	13.99	295.47	2.9							904	100
902	290416	5162	10	301.46	311.46	16.98	295.48	5.98							905	100
903	652089	11701	10	301.46	311.46	18.1	294.36	7.1							906	100
904	682287	12237	10	301.46	311.46	14.89	297.57	3.89							907	100
905	50021	753	10	301.46	311.46	15.55	296.91	4.56							908	100
906	853579	15293	10	301.46	311.46	17.99	294.48	6.99							909	100
907	793090	14216	10	301.46	311.46	17.99	294.48	6.99							910	100
908	350605	6259	10	301.46	311.46	16.98	295.48	5.98							911	100
909	260335	4614	10	301.46	311.46	16.98	295.48	5.98							912	100
910	662154	11880	10	301.46	311.46	14.89	297.57	3.89							913	100
911	833412	14931	10	301.46	311.46	17.99	294.48	6.99							914	100
912	80039	1310	10	301.46	311.46	15.34	297.12	4.34							915	100
913	310475	5528	10	301.46	311.46	16.98	295.48	5.98							916	100
914	752784	13497	10	302.01	312.01	15.44	297.57	4.44							917	100
915	702424	12596	10	302.01	312.01	15.44	297.57	4.44							918	100
916	803169	14394	10	303.01	313.01	16.44	297.57	5.44							919	100
917	712494	12777	10	303.01	313.01	16.44	297.57	5.44							920	100
918	672220	12058	10	303.12	313.12	16.55	297.57	5.55							921	100
919	90047	1495	10	305.12	315.12	15.43	300.68	4.44							922	100
920	742710	13317	10	305.12	315.12	18	298.12	7							923	100
921	732637	13138	10	305.12	315.12	18.55	297.57	7.55							924	95
922	110066	1862	10	306.68	316.68	16.99	300.68	5.99							925	97.5
923	70032	1124	10	306.68	316.68	18.55	299.13	7.55							926	90
924	762859	13675	10	306.68	316.68	19.56	298.12	8.56							927	92.5
925	60026	938	10	306.79	316.79	18.66	299.13	7.66							928	85
926	410830	7351	10	306.79	316.79	16.75	301.04	5.75							929	85
927	420871	7534	10.02	307.12	317.14	17.1	301.04	6.09							930	82.5
928	370676	6625	10.02	307.12	317.14	19	299.14	7.98							931	72.5
929	170147	2965	10	307.57	317.57	16.99	301.58	5.99							932	72.5
930	120077	2047	10	307.57	317.57	16.99	301.58	5.99							933	67.5
931	873750	15650	10	307.57	317.57	17.34	301.23	6.34							934	70
932	330538	5893	10	307.57	317.57	17.76	300.81	6.76							935	65
933	210221	3700	10	307.57	317.57	16.99	301.58	5.99							936	60
934	813249	14573	10	307.57	317.57	17.34	301.23	6.34							937	57.5
935	390751	6990	10	307.57	317.57	16.98	301.59	5.98							938	62.5
936	130089	2231	10	307.57	317.57	17.78	300.79	6.78							939	65
937	481138	8626	10	308.34	318.34	17.75	301.59	6.75							940	65
938	380713	6807	10	308.34	318.34	17.75	301.59	6.75							941	67.5
939	440956	7898	10	308.45	318.45	17.86	301.59	6.86							942	67.5
940	180164	3150	10	308.45	318.45	17.19	302.26	6.2							943	72.5
941	100056	1679	10	308.45	318.45	17.19	302.26	6.2							944	82.5
942	250311	4432	10	311.46	321.46	16.99	305.47	5.99							945	85
943	430913	7716	10	311.46	321.46	20.07	302.39	9.07							946	92.5
944	471091	8444	10	311.46	321.46	16.98	305.48	5.98							947	95
945	974665	17430	10	311.46	321.46	17.99	304.48	6.99							948	95
946	823330	14752	10	311.46	321.46	19.56	302.9	8.56							949	90
947	772935	13856	10	311.46	321.46	19.56	302.9	8.56							950	90
948	934287	16718	10	311.46	321.46	17.99	304.48	6.99							951	90
949	511285	9173	10	311.46	321.46	20.07	302.39	9.07							952	87.5
950	461045	8262	10	311.46	321.46	16.98	305.48	5.98							953	92.5
951	843495	15112	10	311.46	321.46	19.67	302.79	8.67							954	87.5
952	1004959	17964	10	311.46	321.46	17.99	304.48	6.99							955	77.5
953	160131	2782	10	311.46	321.46	20.09	302.37	9.09							956	72.5
954	501235	8991	10	312.01	322.01	17.52	305.48	6.52							957	75
955	220242	3883	10	312.01	322.01	17.54	305.47	6.54							958	70
956	451000	8080	10	313.01	323.01	18.52	305.48	7.52							959	72.5
957	400790	7171	10	313.01	323.01	18.52	305.48	7.52							960	82.5
958	561550	10081	10	313.12	323.12	18.63	305.48	7.63							961	72.5
959	883837	15828	10	315.12	325.12	18.55	307.57	7.55							962	70
960	491186	8809	10	315.12	325.12	20.64	305.48	9.64							963	70
961	551495	9899	10	315.12	325.12	20.64	305.48	9.64							964	67.5
962	521336	9355	10	316.68	326.68	21.65	306.03	10.65							965	72.5
963	140102	2416	10	316.68	326.68	20.55	307.12	9.55							966	75
964	591721	10620	10	316.68	326.68	22.19	305.48	11.19							967	72.5
965	571606	10259	10	316.79	326.79	22.3	305.48	11.3							968	75
966	863664	15472	10	316.79	326.79	20.22	307.57	9.22							969	70
967	904014	16184	10.09	317.14	327.23	20.66	307.57	9.57							970	62.5
968	893925	16006	10.09	317.14	327.23	20.66	307.57	9.57							971	65
969	964569	17252	10	317.57	327.57	20.45	308.12	9.45							972	67.5
970	944380	16896	10	317.57	327.57	20.45	308.12	9.45							973	65
971	20013	198	10	317.57	327.57	20.34	308.23	9.34							974	62.5
972	270362	4797	10	317.57	327.57	17.78	310.79	6.78							975	60
973	601780	10800	10	317.57	327.57	21.54	307.03	10.54							976	60
974	954474	17073	10	317.57	327.57	21	307.57	10							977	60
975	150116	2599	10	317.57	327.57	21.56	307.01	10.56							978	52.5
976	200201	3516	10	317.57	327.57	17.89	310.68	6.89							979	55
977	994860	17786	10	318.34	328.34	20.33	309.01	9.33							980	52.5
978	280389	4980	10	318.34	328.34	18.21	311.13	7.21							981	50
979	240287	4249	10	318.45	328.45	20.33	309.13	9.33							982	42.5
980	320507	5711	10	318.45	328.45	17.88	311.58	6.88							983	37.5
981	340572	6077	10	318.45	328.45	18.66	310.79	7.66							984	35
982	30015	384	10	321.46	331.46	21.12	311.35	10.12							985	35
983	924195	16540	10	321.46	331.46	24.89	307.57	13.89							986	32.5
984	581663	10441	10	321.46	331.46	20.87	311.59	9.87							987	30
985	541441	9717	10	321.46	331.46	20.87	311.59	9.87							988	27.5
986	300446	5346	10	321.46	331.46	21.33	311.13	10.33							989	27.5
987	531388	9536	10	321.46	331.46	21.76	310.7	10.76							990	30
988	984762	17608	10	321.46	331.46	19.67	312.79	8.67							991	27.5
989	360641	6443	10	321.46	331.46	20.88	311.58	9.88							992	30
990	621901	11162	10	321.46	331.46	20.87	311.59	9.87							993	27.5
991	230264	4066	10	321.46	331.46	21.78	310.68	10.78							994	30
992	611840	10982	10	321.46	331.46	20.87	311.59	9.87							995	27.5
993	190182	3333	10	321.46	331.46	23.34	309.13	12.34							996	30
994	631963	11344	10	322.01	332.01	21.42	311.59	10.42							997	32.5
995	642026	11522	10	322.01	332.01	20.64	312.37	9.64							998	35
996	722566	12958	10	323.01	333.01	21.64	312.37	10.64							999	35
997	10012	12	10	323.01	333.01	19.33	314.68	8.33							1000	35
998	692356	12419	10	323.12	333.12	21.64	312.48	10.64							1001	35
999	260336	4615	10	325.12	335.12	20.65	315.47	9.65							1002	35
1000	40018	570	10	325.12	335.12	21.44	314.68	10.44							1003	40
1001	290417	5163	10	325.12	335.12	20.65	315.47	9.65							1004	37.5
1002	783013	14036	10	326.68	336.68	26.09	311.59	15.09							1005	37.5
1003	350606	6260	10	326.68	336.68	22.21	315.47	11.21							1006	42.5
1004	310476	5529	10	326.68	336.68	22.21	315.47	11.21							1007	42.5
1005	662155	11881	10	326.79	336.79	22.3	315.48	11.31							1008	45
1006	914104	16362	10	326.79	336.79	24.11	313.68	13.11							1009	45
1007	833413	14932	10	327.23	337.23	22.75	315.48	11.75							1010	37.5
1008	652090	11702	10	327.23	337.23	22.75	315.48	11.75							1011	37.5
1009	752785	13498	10	327.57	337.57	22.54	316.03	11.54							1012	42.5
1010	853580	15294	10	327.57	337.57	23.09	315.48	12.09							1013	40
1011	762860	13676	10	327.57	337.57	17.87	320.7	6.87							1014	40
1012	793091	14217	10	327.57	337.57	23.09	315.48	12.09							1015	50
1013	672221	12059	10	327.57	337.57	21.43	317.14	10.43							1016	40
1014	702425	12597	10	327.57	337.57	22.54	316.03	11.54							1017	40
1015	712495	12778	10	327.57	337.57	21.54	317.03	10.54							1018	42.5
1016	682288	12238	10	327.57	337.57	23.09	315.48	12.09							1019	52.5
1017	803170	14395	10	328.34	338.34	22.31	317.03	11.31							1020	57.5
1018	50022	754	10	328.34	338.34	21.66	317.69	10.66							1021	62.5
1019	732638	13139	10	328.45	338.45	20.31	319.14	9.31							1022	62.5
1020	410831	7352	10	328.45	338.45	18.66	320.79	7.66							1023	65
1021	742711	13318	10	328.45	338.45	20.31	319.14	9.31							1024	62.5
1022	110067	1863	10	331.46	341.46	19.56	322.9	8.56							1025	65
1023	80040	1311	10	331.46	341.46	24.77	317.69	13.77							1026	65
1024	430914	7717	10	331.46	341.46	16.99	325.47	5.99							1027	65
1025	60027	939	10	331.46	341.46	19.45	323.01	8.45							1028	70
1026	90048	1496	10	331.46	341.46	21.12	321.35	10.12							1029	65
1027	70033	1125	10	331.46	341.46	19.56	322.9	8.56							1030	65
1028	130090	2232	10	331.46	341.46	18.66	323.8	7.66							1031	62.5
1029	420872	7535	10	331.46	341.46	21.32	321.15	10.32							1032	60
1030	210222	3701	10	331.46	341.46	18.66	323.8	7.66							1033	55
1031	370677	6626	10	331.46	341.46	21.32	321.15	10.32							1034	60
1032	170148	2966	10	331.46	341.46	18.66	323.8	7.66							1035	50
1033	481139	8627	10	331.46	341.46	20.11	322.35	9.11							1036	50
1034	461046	8263	10	332.01	342.01	17.54	325.47	6.54							1037	50
1035	330539	5894	10	332.01	342.01	21.43	321.58	10.43							1038	42.5
1036	813250	14574	10	333.01	343.01	22.41	321.59	11.41							1039	37.5
1037	390752	6991	10	333.01	343.01	22.43	321.58	11.43							1040	37.5
1038	823331	14753	10	333.12	343.12	18.63	325.48	7.63							1041	37.5
1039	380714	6808	10	335.12	345.12	23.77	322.35	12.77							1042	35
1040	873751	15651	10	335.12	345.12	24.53	321.59	13.53							1043	37.5
1041	511286	9174	10	335.12	345.12	20.65	325.47	9.65							1044	40
1042	471092	8445	10	336.68	346.68	22.21	325.47	11.21							1045	47.5
1043	440957	7899	10	336.68	346.68	25.22	322.46	14.22							1046	52.5
1044	1004960	17965	10	336.68	346.68	22.19	325.48	11.19							1047	52.5
1045	120078	2048	10	336.79	346.79	23.99	323.8	12.99							1048	47.5
1046	934288	16719	10	336.79	346.79	22.3	325.48	11.3							1049	50
1047	974666	17431	10	337.23	347.23	22.75	325.48	11.75							1050	55
1048	400791	7172	10	337.23	347.23	21.22	327.01	10.22							1051	52.5
1049	180165	3151	10	337.57	347.57	23.89	324.68	12.89							1052	52.5
1050	561551	10082	10	337.57	347.57	21.45	327.12	10.45							1053	55
1051	551496	9900	10	337.57	347.57	19.44	329.13	8.44							1054	52.5
1052	250312	4433	10	337.57	347.57	20.88	327.69	9.88							1055	47.5
1053	491187	8810	10	337.57	347.57	19.44	329.13	8.44							1056	50
1054	100057	1680	10	337.57	347.57	23.89	324.68	12.89							1057	55
1055	772936	13857	10	337.57	347.57	23.09	325.48	12.09							1058	60
1056	451001	8081	10	337.57	347.57	21.56	327.01	10.56							1059	62.5
1057	843496	15113	10	338.34	348.34	23.86	325.48	12.86							1060	62.5
1058	521337	9356	10	338.34	348.34	18.66	330.68	7.66							1061	70
1059	501236	8992	10	338.45	348.45	23.44	326.01	12.44							1062	75
1060	220243	3884	10	338.45	348.45	21.22	328.23	10.22							1063	75
1061	160132	2783	10	338.45	348.45	21.77	327.69	10.77							1064	75
1062	954475	17074	10	341.46	351.46	20.87	331.59	9.87							1065	75
1063	591722	10621	10	341.46	351.46	21.78	330.68	10.78							1066	77.5
1064	994861	17787	10	341.46	351.46	20.09	332.37	9.09							1067	75
1065	944381	16897	10	341.46	351.46	20.87	331.59	9.87							1068	75
1066	601781	10801	10	341.46	351.46	20.88	331.58	9.88							1069	82.5
1067	904015	16185	10	341.46	351.46	21.21	331.26	10.21							1070	75
1068	964570	17253	10	341.46	351.46	20.87	331.59	9.87							1071	72.5
1069	571607	10260	10	341.46	351.46	21.67	330.79	10.67							1072	72.5
1070	270363	4798	10	341.46	351.46	18.66	333.8	7.66							1073	80
1071	863665	15473	10	341.46	351.46	21.65	330.81	10.65							1074	87.5
1072	200202	3517	10	341.46	351.46	18.66	333.8	7.66							1075	95
1073	883838	15829	10	341.46	351.46	23.32	329.14	12.32							1076	87.5
1074	280390	4981	10	342.01	352.01	18.44	334.57	7.44							1077	92.5
1075	893926	16007	10	342.01	352.01	21.75	331.26	10.75							1078	97.5
1076	320508	5712	10	343.01	353.01	19.33	334.68	8.33							1079	100
1077	140103	2417	10	343.01	353.01	21.1	332.9	10.1							1080	95
1078	240288	4250	10	343.12	353.12	19.44	334.68	8.44							1081	100
1079	541442	9718	10	345.12	355.12	20.65	335.47	9.65							1082	100
1080	531389	9537	10	345.12	355.12	20.65	335.47	9.65							1083	100
1081	150117	2600	10	345.12	355.12	22.32	333.8	11.32							1084	100
1082	611841	10983	10	346.68	356.68	22.21	335.47	11.21							1085	100
1083	581664	10442	10	346.68	356.68	22.21	335.47	11.21							1086	100
1084	340573	6078	10	346.68	356.68	23	334.68	12							1087	100
1085	924196	16541	10	346.79	356.79	22.3	335.48	11.3							1088	100
1086	621902	11163	10	346.79	356.79	22.32	335.47	11.32							1089	100
1087	722567	12959	10	347.23	357.23	21.22	337.01	10.22							1090	100
1088	631964	11345	10	347.23	357.23	22.22	336.01	11.22							1091	100
1089	360642	6444	10	347.57	357.57	20.88	337.69	9.88							1092	100
1090	692357	12420	10	347.57	357.57	21.45	337.12	10.45							1093	100
1091	783014	14037	10	347.57	357.57	17.89	340.68	6.89							1094	100
1092	230265	4067	10	347.57	357.57	20.88	337.69	9.88							1095	100
1093	914105	16363	10	347.57	357.57	17.76	340.81	6.76							1096	100
1094	984763	17609	10	347.57	357.57	23.09	335.48	12.09							1097	100
1095	642027	11523	10	347.57	357.57	22.56	336.01	11.56							1098	100
1096	190183	3334	10	347.57	357.57	20.88	337.69	9.88							1099	97.5
1097	662156	11882	10	348.34	358.34	18.55	340.79	7.55							1100	100
1098	300447	5347	10	348.34	358.34	21.66	337.69	10.66							1101	100
1099	652091	11703	10	348.45	358.45	18.21	341.24	7.21							1102	100
1100	290418	5164	10	348.45	358.45	18.11	341.35	7.11							1103	100
1101	833414	14933	10	348.45	358.45	18.21	341.24	7.21							1104	100
1102	853581	15295	10	351.46	361.46	20.88	341.58	9.88							1105	100
1103	260337	4616	10	351.46	361.46	21.12	341.35	10.12							1106	100
1104	803171	14396	10	351.46	361.46	20.11	342.35	9.11							1107	100
1105	793092	14218	10	351.46	361.46	20.88	341.58	9.88							1108	100
1106	752786	13499	10	351.46	361.46	20.88	341.58	9.88							1109	100
1107	712496	12779	10	351.46	361.46	20.88	341.58	9.88							1110	100
1108	762861	13677	10	351.46	361.46	20.88	341.58	9.88							1111	100
1109	682289	12239	10	351.46	361.46	20.88	341.58	9.88							1112	100
1110	410832	7353	10	351.46	361.46	17.78	344.68	6.78							1113	100
1111	702426	12598	10	351.46	361.46	20.88	341.58	9.88							1114	100
1112	310477	5530	10	351.46	361.46	19.56	342.9	8.56							1115	100
1113	672222	12060	10	351.46	361.46	20.88	341.58	9.88							1116	100
1114	732639	13140	10	352.01	362.01	20.55	342.46	9.55							1117	100
1115	742712	13319	10	352.01	362.01	20.55	342.46	9.55							1118	100
1116	823332	14754	10	353.01	363.01	16.88	347.12	5.88							1119	100
1117	350607	6261	10	353.01	363.01	21.1	342.9	10.1							1120	100
1118	370678	6627	10	353.12	363.12	16.43	347.69	5.43							1121	100
1119	330540	5895	10	355.12	365.12	17.88	348.23	6.88							1122	100
1120	420873	7536	10	355.12	365.12	18.43	347.69	7.43							1123	100
1121	813251	14575	10	355.12	365.12	19.11	347.01	8.11							1124	100
1122	873752	15652	10	356.68	366.68	18.55	349.13	7.55							1125	100
1123	461047	8264	10	356.68	366.68	19.44	348.23	8.44							1126	100
1124	430915	7718	10	356.68	366.68	19.99	347.69	8.99							1127	100
1125	481140	8628	10	356.79	366.79	20.1	347.69	9.1							1128	100
1126	934289	16720	10	356.79	366.79	16.99	350.79	5.99							1129	100
1127	974667	17432	10	357.23	367.23	16.99	351.24	5.99							1130	100
1128	772937	13858	10	357.23	367.23	16.66	351.58	5.66							1131	100
1129	1004961	17966	10	357.57	367.57	17.89	350.68	6.89							1132	100
1130	380715	6809	10	357.57	367.57	17.22	351.35	6.22							1133	100
1131	551497	9901	10	357.57	367.57	14.77	353.8	3.77							1134	100
1132	451002	8082	10	357.57	367.57	14.77	353.8	3.77							1135	100
1133	440958	7900	10	357.57	367.57	15.67	352.9	4.67							1136	100
1134	390753	6992	10	357.57	367.57	19.34	349.23	8.34							1137	100
1135	511287	9175	10	357.57	367.57	17.22	351.35	6.22							1138	100
1136	843497	15114	10	357.57	367.57	16.22	352.35	5.22							1139	100
1137	471093	8446	10	358.34	368.34	16.44	352.9	5.44							1140	100
1138	561552	10083	10	358.34	368.34	15.55	353.8	4.55							1141	100
1139	491188	8811	10	358.45	368.45	15.66	353.8	4.66							1142	100
1140	883839	15830	10	358.45	368.45	13.99	355.47	2.99							1143	100
1141	863666	15474	10	358.45	368.45	13.99	355.47	2.99							1144	100
1142	964571	17254	10	361.46	371.46	16.99	355.47	5.99							1145	100
1143	400792	7173	10	361.46	371.46	19	353.46	8							1146	100
1144	531390	9538	10	361.46	371.46	11.12	361.35	0.12							1147	100
1145	591723	10622	10	361.46	371.46	14.77	357.69	3.77							1148	100
1146	904016	16186	10	361.46	371.46	16.99	355.47	5.99							1149	100
1147	521338	9357	10	361.46	371.46	17.89	354.57	6.89							1150	100
1148	944382	16898	10	361.46	371.46	16.99	355.47	5.99							1151	100
1149	893927	16008	10	361.46	371.46	16.45	356.01	5.45							1152	100
1150	924197	16542	10	361.46	371.46	11.67	360.79	0.67							1153	100
1151	954476	17075	10	361.46	371.46	16.99	355.47	5.99							1154	100
1152	994862	17788	10	361.46	371.46	16.99	355.47	5.99							1155	100
1153	501237	8993	10	361.46	371.46	17.78	354.68	6.78							1156	100
1154	984764	17610	10	362.01	372.01	11.43	361.58	0.43							1157	100
1155	571608	10261	10	362.01	372.01	15.32	357.69	4.32							1158	100
1156	601782	10802	10	363.01	373.01	16.32	357.69	5.32							1159	100
1157	621903	11164	10	363.01	373.01	11	363.01	0							1160	100
1158	541443	9719	10	363.12	373.12	12.77	361.35	1.77							1161	100
1159	642028	11524	10	365.12	375.12	12.32	363.8	1.32							1162	100
1160	722568	12960	10	365.12	375.12	12.66	363.46	1.66							1163	100
1161	914106	16364	10	365.12	375.12	14.54	361.58	3.54							1164	100
1162	611842	10984	10	366.68	376.68	14.77	362.9	3.77							1165	100
1163	631965	11346	10	366.68	376.68	14.22	363.46	3.22							1166	100
1164	581665	10443	10	366.68	376.68	14.77	362.9	3.77							1167	100
1165	652092	11704	10	366.79	376.79	13.11	364.68	2.11							1168	100
1166	783015	14038	10	366.79	376.79	13.99	363.8	2.99							1169	100
1167	20014	199	10	367.23	377.23	14.2	364.03	3.2							1170	100
1168	692358	12421	10	367.23	377.23	14.44	363.8	3.44							1171	100
1169	833415	14934	10	367.57	377.57	13.89	364.68	2.89							1172	100
1170	662157	11883	10	367.57	377.57	14	364.57	3							1173	100
1171	853582	15296	10	367.69	377.69	11	367.69	0							1174	100
1172	702427	12599	10	367.69	377.69	11	367.69	0							1175	100
1173	672223	12061	10	367.69	377.69	11	367.69	0							1176	100
1174	793093	14219	10	367.69	377.69	11	367.69	0							1177	100
1175	752787	13500	10	367.69	377.69	11	367.69	0							1178	100
1176	803172	14397	10	367.69	377.69	11	367.69	0							1179	100
1177	732640	13141	10	368.34	378.34	11.11	368.23	0.11							1180	100
1178	682290	12240	10	368.34	378.34	11.66	367.69	0.66							1181	100
1179	712497	12780	10	368.45	378.45	11.77	367.69	0.77							1182	100
1180	762862	13678	10	368.45	378.45	11.77	367.69	0.77							1183	100
1181	30016	385	10	371.46	381.46	14.54	367.92	3.54							1184	100
1182	10013	13	10	371.46	381.46	12.99	369.47	1.99							1185	100
1183	823333	14755	10	371.46	381.46	13.23	369.23	2.23							1186	100
1184	813252	14576	10	371.46	381.46	11.12	371.35	0.12							1187	100
1185	742713	13320	10	371.46	381.46	14.23	368.23	3.23							1188	100
1186	40019	571	10	371.58	381.58	11	371.58	0							1189	100
1187	873753	15653	10	372.9	382.9	11	372.9	0							1190	100
1188	934290	16721	10	373.01	383.01	11	373.01	0							1191	100
1189	772938	13859	10	373.46	383.46	11	373.46	0							1192	100
1190	974668	17433	10	373.46	383.46	11	373.46	0							1193	100
1191	843498	15115	10	373.8	383.8	11	373.8	0							1194	100
1192	1004962	17967	10	373.8	383.8	11	373.8	0							1195	100
1193	863667	15475	10	374.68	384.68	11	374.68	0							1196	100
1194	50023	755	10	374.8	384.8	11	374.8	0							1197	100
1195	883840	15831	10	375.12	385.12	11.44	374.68	0.44							1198	100
1196	964572	17255	10	377.69	387.69	11	377.69	0							1199	100
1197	904017	16187	10	377.69	387.69	11	377.69	0							1200	100
1198	893928	16009	10	377.69	387.69	11	377.69	0							1201	100
1199	994863	17789	10	377.69	387.69	11	377.69	0							1202	100
1200	924198	16543	10	377.69	387.69	11	377.69	0							1203	100
1201	954477	17076	10	377.69	387.69	11	377.69	0							1204	100
1202	944383	16899	10	377.69	387.69	11	377.69	0							1205	100
1203	80041	1312	10	377.92	387.92	11	377.92	0							1206	100
1204	110068	1864	10	377.92	387.92	11	377.92	0							1207	100
1205	130091	2233	10	377.92	387.92	11	377.92	0							1208	100
1206	70034	1126	10	377.92	387.92	11	377.92	0							1209	100
1207	170149	2967	10	377.92	387.92	11	377.92	0							1210	100
1208	210223	3702	10	377.92	387.92	11	377.92	0							1211	100
1209	60028	940	10	377.92	387.92	11	377.92	0							1212	100
1210	90049	1497	10	377.92	387.92	11	377.92	0							1213	100
1211	984765	17611	10	378.23	388.23	11	378.23	0							1214	100
1212	914107	16365	10	381.46	391.46	11.12	381.35	0.12							1215	100
1213	120079	2049	10	383.25	393.25	11	383.25	0							1216	100
1214	180166	3152	10	384.03	394.03	11	384.03	0							1217	100
1215	100058	1681	10	384.03	394.03	11	384.03	0							1218	100
1216	250313	4434	10	384.03	394.03	11	384.03	0							1219	100
1217	160133	2784	10	384.91	394.91	11	384.91	0							1220	100
1218	220244	3885	10	384.91	394.91	11	384.91	0							1221	100
1219	270364	4799	10	387.92	397.92	11	387.92	0							1222	100
1220	200203	3518	10	387.92	397.92	11	387.92	0							1223	100
1221	280391	4982	10	388.47	398.47	11	388.47	0							1224	100
1222	20015	200	10	389.35	399.35	11	389.35	0							1225	97.5
1223	140104	2418	10	389.47	399.47	11	389.47	0							1226	97.5
1224	320509	5713	10	389.47	399.47	11	389.47	0							1227	92.5
1225	240289	4251	10	389.58	399.58	11	389.58	0							1228	95
1226	150118	2601	10	391.58	401.58	11	391.58	0							1229	95
1227	340574	6079	10	393.14	403.14	11	393.14	0							1230	97.5
1228	10014	14	10	393.58	403.58	11	393.58	0							1231	97.5
1229	30017	386	10	393.58	403.58	11	393.58	0							1232	97.5
1230	40020	572	10	393.7	403.7	11	393.7	0							1233	95
1231	230266	4068	10	394.03	404.03	11	394.03	0							1234	85
1232	360643	6445	10	394.03	404.03	11	394.03	0							1235	72.5
1233	190184	3335	10	394.03	404.03	11	394.03	0							1236	67.5
1234	300448	5348	10	394.8	404.8	11	394.8	0							1237	62.5
1235	290419	5165	10	394.91	404.91	11	394.91	0							1238	62.5
1236	50024	756	10	396.93	406.93	11	396.93	0							1239	65
1237	260338	4617	10	397.92	407.92	11	397.92	0							1240	55
1238	410833	7354	10	397.92	407.92	11	397.92	0							1241	52.5
1239	310478	5531	10	397.92	407.92	11	397.92	0							1242	47.5
1240	350608	6262	10	399.47	409.47	11	399.47	0							1243	37.5
1241	370679	6628	10	399.58	409.58	11	399.58	0							1244	40
1242	60029	941	10	400.04	410.04	11	400.04	0							1245	45
1243	170150	2968	10	400.04	410.04	11	400.04	0							1246	60
1244	130092	2234	10	400.04	410.04	11	400.04	0							1247	65
1245	110069	1865	10	400.04	410.04	11	400.04	0							1248	60
1246	70035	1127	10	400.04	410.04	11	400.04	0							1249	52.5
1247	90050	1498	10	400.04	410.04	11	400.04	0							1250	55
1248	210224	3703	10	400.04	410.04	11	400.04	0							1251	60
1249	80042	1313	10	400.04	410.04	11	400.04	0							1252	65
1250	330541	5896	10	401.58	411.58	11	401.58	0							1253	67.5
1251	420874	7537	10	401.58	411.58	11	401.58	0							1254	70
1252	461048	8265	10	403.14	413.14	11	403.14	0							1255	67.5
1253	430916	7719	10	403.14	413.14	11	403.14	0							1256	70
1254	481141	8629	10	403.25	413.25	11	403.25	0							1257	72.5
1255	20016	201	10.04	403.77	413.8	11.04	403.77	0							1258	75
1256	380716	6810	10	404.03	414.03	11	404.03	0							1259	75
1257	551498	9902	10	404.03	414.03	11	404.03	0							1260	75
1258	390754	6993	10	404.03	414.03	11	404.03	0							1261	77.5
1259	451003	8083	10	404.03	414.03	11	404.03	0							1262	87.5
1260	440959	7901	10	404.03	414.03	11	404.03	0							1263	87.5
1261	511288	9176	10	404.03	414.03	11	404.03	0							1264	87.5
1262	561553	10084	10	404.8	414.8	11	404.8	0							1265	92.5
1263	471094	8447	10	404.91	414.91	11.11	404.8	0.11							1266	85
1264	120080	2050	10	405.37	415.37	11	405.37	0							1267	82.5
1265	180167	3153	10	406.15	416.15	11	406.15	0							1268	75
1266	250314	4435	10	406.15	416.15	11	406.15	0							1269	82.5
1267	491189	8812	10	406.93	416.93	13.01	404.91	2.01							1270	80
1268	160134	2785	10	407.04	417.04	11	407.04	0							1271	77.5
1269	220245	3886	10	407.04	417.04	11	407.04	0							1272	67.5
1270	100059	1682	10	407.92	417.92	12.77	406.15	1.77							1273	62.5
1271	591724	10623	10	407.92	417.92	11	407.92	0							1274	62.5
1272	501238	8994	10	407.92	417.92	11	407.92	0							1275	62.5
1273	10015	15	10.04	408	418.03	11.04	408	0							1276	60
1274	30018	387	10.04	408	418.03	11.04	408	0							1277	62.5
1275	571609	10262	10	408.47	418.47	11	408.47	0							1278	67.5
1276	601783	10803	10	409.47	419.47	11	409.47	0							1279	65
1277	400793	7174	10	409.47	419.47	12.55	407.92	1.55							1280	77.5
1278	521339	9358	10	409.58	419.58	12.66	407.92	1.66							1281	72.5
1279	541444	9720	10	409.58	419.58	11	409.58	0							1282	75
1280	270365	4800	10	410.04	420.04	11	410.04	0							1283	75
1281	40021	573	10	410.04	420.04	12.93	408.11	1.93							1284	75
1282	200204	3519	10	410.04	420.04	11	410.04	0							1285	70
1283	621904	11165	10	410.04	420.04	11.57	409.47	0.57							1286	75
1284	531391	9539	10	410.04	420.04	13.12	407.92	2.12							1287	82.5
1285	280392	4983	10.08	410.59	420.67	11.08	410.59	0							1288	77.5
1286	50025	757	10	411.34	421.34	11	411.34	0							1289	72.5
1287	642029	11525	10	411.58	421.58	11	411.58	0							1290	67.5
1288	722569	12961	10	411.58	421.58	11	411.58	0							1291	72.5
1289	140105	2419	10.1	411.59	421.69	11.1	411.59	0							1292	72.5
1290	320510	5714	10.1	411.59	421.69	11.1	411.59	0							1293	77.5
1291	581666	10444	10	413.14	423.14	11	413.14	0							1294	80
1292	240290	4252	10	413.14	423.14	12.44	411.7	1.44							1295	85
1293	692359	12422	10	413.69	423.69	11	413.69	0							1296	85
1294	150119	2602	10	413.8	423.8	11.1	413.7	0.1							1297	80
1295	652093	11705	10	414.03	424.03	11.78	413.25	0.78							1298	82.5
1296	783016	14039	10	414.03	424.03	11.78	413.25	0.78							1299	87.5
1297	833416	14935	10	414.03	424.03	11	414.03	0							1300	92.5
1298	631966	11347	10	414.03	424.03	11.89	413.14	0.89							1301	92.5
1299	611843	10985	10	414.03	424.03	11.89	413.14	0.89							1302	92.5
1300	672224	12062	10	414.15	424.15	11	414.15	0							1303	92.5
1301	60030	942	10	414.46	424.46	11	414.46	0							1304	90
1302	170151	2969	10	414.8	424.8	11.35	414.46	0.35							1305	92.5
1303	662158	11884	10	414.91	424.91	11.88	414.03	0.88							1306	95
1304	803173	14398	10	415.37	425.37	12.22	414.15	1.22							1307	100
1305	80043	1314	10	416.15	426.15	12.7	414.46	1.7							1308	100
1306	70036	1128	10	416.15	426.15	12.7	414.46	1.7							1309	100
1307	702428	12600	10	416.93	426.93	13.78	414.15	2.78							1310	100
1308	190185	3336	10	417.04	427.04	11.88	416.15	0.88							1311	100
1309	210225	3704	10	417.04	427.04	13.58	414.46	2.58							1312	100
1310	752788	13501	10	417.92	427.92	14.77	414.15	3.77							1313	100
1311	90051	1499	10	417.92	427.92	14.47	414.46	3.47							1314	97.5
1312	110070	1866	10	417.92	427.92	14.47	414.46	3.47							1315	100
1313	130093	2235	10	418.03	428.03	14.58	414.46	3.58							1316	100
1314	230267	4069	10	418.03	428.03	12.88	416.15	1.88							1317	100
1315	300449	5349	10	418.47	428.47	12.54	416.93	1.54							1318	100
1316	682291	12241	10	419.47	429.47	15.66	414.8	4.66							1319	100
1317	793094	14220	10	419.47	429.47	16.32	414.15	5.32							1320	100
1318	853583	15297	10	419.58	429.58	16.43	414.15	5.43							1321	100
1319	762863	13679	10	419.58	429.58	15.66	414.91	4.66							1322	100
1320	340575	6080	10	420.04	430.04	15.78	415.26	4.78							1323	100
1321	732641	13142	10	420.04	430.04	16.24	414.8	5.24							1324	100
1322	772939	13860	10	420.04	430.04	11.12	419.92	0.12							1325	100
1323	712498	12781	10	420.04	430.04	16.13	414.91	5.13							1326	100
1324	742714	13321	10	420.04	430.04	13.12	417.92	2.12							1327	100
1325	360644	6446	10.03	420.67	430.7	15.55	416.15	4.52							1328	100
1326	290420	5166	10	421.34	431.34	15.3	417.04	4.3							1329	100
1327	813253	14577	10	421.58	431.58	14.66	417.92	3.66							1330	100
1328	120081	2051	10	421.58	431.58	12.8	419.78	1.8							1331	100
1329	823334	14756	10	421.69	431.69	14.77	417.92	3.77							1332	100
1330	974669	17434	10	421.69	431.69	12.77	419.92	1.77							1333	100
1331	873754	15654	10	423.14	433.14	14.77	419.36	3.77							1334	100
1332	260339	4618	10	423.14	433.14	14.1	420.04	3.1							1335	100
1333	934291	16722	10	423.69	433.69	15.22	419.47	4.22							1336	100
1334	310479	5532	10	423.8	433.8	14.76	420.04	3.76							1337	100
1335	160135	2786	10	424.03	434.03	13.58	421.45	2.58							1338	100
1336	843499	15116	10	424.03	434.03	14.77	420.26	3.77							1339	100
1337	410834	7355	10	424.03	434.03	14.99	420.04	3.99							1340	100
1338	370680	6629	10	424.03	434.03	13.33	421.7	2.33							1341	100
1339	180168	3154	10	424.03	434.03	14.47	420.56	3.47							1342	100
1340	1004963	17968	10	424.15	434.15	14.89	420.26	3.89							1343	100
1341	250315	4436	10	424.46	434.46	14.89	420.56	3.89							1344	100
1342	863668	15476	10	424.8	434.8	14.66	421.14	3.66							1345	100
1343	20017	202	10	424.91	434.91	14.53	421.39	3.53							1346	100
1344	883841	15832	10	425.37	435.37	14.79	421.58	3.79							1347	95
1345	893929	16010	10	426.15	436.15	13	424.15	2							1348	95
1346	330542	5897	10	426.15	436.15	13.45	423.7	2.45							1349	90
1347	220246	3887	10.02	426.93	436.95	16.5	421.45	5.48							1350	97.5
1348	100060	1683	10.02	427.04	437.06	15.72	422.33	4.7							1351	97.5
1349	350609	6263	10.02	427.04	437.06	16.47	421.59	5.45							1352	97.5
1350	420875	7538	10	427.92	437.92	15.22	423.7	4.22							1353	100
1351	904018	16188	10	427.92	437.92	14.77	424.15	3.77							1354	100
1352	924199	16544	10	427.92	437.92	14.77	424.15	3.77							1355	95
1353	944384	16900	10	428.03	438.03	14.88	424.15	3.88							1356	92.5
1354	954478	17077	10	428.03	438.03	14.88	424.15	3.88							1357	87.5
1355	964573	17256	10.08	428.47	438.55	15.41	424.15	4.32							1358	80
1356	270366	4801	10	429.47	439.47	16.01	424.46	5.01							1359	82.5
1357	994864	17790	10	429.47	439.47	16.32	424.15	5.32							1360	70
1358	200205	3520	10	429.58	439.58	16.12	424.46	5.12							1361	67.5
1359	984766	17612	10	429.58	439.58	15.88	424.69	4.88							1362	67.5
1360	481142	8630	10	430.04	440.04	15.67	425.37	4.67							1363	57.5
1361	280393	4984	10	430.04	440.04	15.95	425.09	4.95							1364	57.5
1362	430917	7720	10	430.04	440.04	15.78	425.26	4.78							1365	60
1363	320511	5715	10	430.04	440.04	14.94	426.1	3.94							1366	50
1364	461049	8266	10	430.04	440.04	15.78	425.26	4.78							1367	52.5
1365	10016	16	10	430.7	440.7	16.08	425.62	5.08							1368	57.5
1366	390755	6994	10	431.34	441.34	16.19	426.15	5.19							1369	65
1367	140106	2420	10	431.58	441.58	16.48	426.1	5.48							1370	70
1368	30019	388	10	431.58	441.58	16.96	425.62	5.96							1371	65
1369	380717	6811	10	431.69	441.69	16.54	426.15	5.54							1372	65
1370	451004	8084	10	431.69	441.69	16.54	426.15	5.54							1373	70
1371	440960	7902	10	433.14	443.14	17.99	426.15	6.99							1374	70
1372	551499	9903	10	433.14	443.14	17.99	426.15	6.99							1375	67.5
1373	914108	16366	10	433.69	443.69	16.77	427.92	5.77							1376	72.5
1374	150120	2603	10	433.8	443.8	16.59	428.22	5.59							1377	77.5
1375	50026	758	10	434.03	444.03	16.11	428.92	5.11							1378	82.5
1376	511289	9177	10	434.03	444.03	18.88	426.15	7.88							1379	80
1377	40022	574	10	434.03	444.03	17.4	427.63	6.4							1380	82.5
1378	240291	4253	10	434.03	444.03	17.48	427.55	6.48							1381	85
1379	471095	8448	10	434.03	444.03	17.99	427.04	7							1382	85
1380	190186	3337	10	434.15	444.15	13.7	431.45	2.7							1383	90
1381	561554	10085	10	434.46	444.46	18.53	426.93	7.53							1384	95
1382	400794	7175	10	434.8	444.8	14.22	431.59	3.22							1385	90
1383	571610	10263	10	434.91	444.91	15.32	430.59	4.32							1386	95
1384	170152	2970	10	435.37	445.37	13.98	432.39	2.98							1387	100
1385	501239	8995	10	436.15	446.15	17.11	430.04	6.11							1388	100
1386	491190	8813	10	436.15	446.15	18.11	429.05	7.1							1389	97.5
1387	601784	10804	10.09	436.95	447.04	16.45	431.59	5.36							1390	97.5
1388	541445	9721	10.09	437.06	447.15	16.45	431.7	5.36							1391	95
1389	521340	9359	10.09	437.06	447.15	16.45	431.7	5.36							1392	92.5
1390	621905	11166	10	437.92	447.92	16.76	432.16	5.76							1393	95
1391	591725	10624	10	437.92	447.92	18.88	430.04	7.88							1394	90
1392	60031	943	10	437.92	447.92	16.88	432.04	5.88							1395	87.5
1393	531392	9540	10	438.03	448.03	16.87	432.16	5.87							1396	85
1394	722570	12962	10	438.03	448.03	15.33	433.7	4.33							1397	85
1395	70037	1129	10	438.55	448.55	15.82	433.74	4.82							1398	75
1396	80044	1315	10	439.47	449.47	16.73	433.74	5.73							1399	80
1397	230268	4070	10	439.47	449.47	18.02	432.44	7.02							1400	72.5
1398	300450	5350	10	439.58	449.58	17.7	432.88	6.7							1401	85
1399	110071	1867	10	439.58	449.58	15.07	435.51	4.07							1402	85
1400	210226	3705	10	440.04	450.04	16.42	434.62	5.42							1403	77.5
1401	642030	11526	10	440.04	450.04	17.34	433.7	6.34							1404	82.5
1402	130094	2236	10	440.04	450.04	15.43	435.62	4.43							1405	82.5
1403	360645	6447	10	440.04	450.04	15.93	435.11	4.93							1406	82.5
1404	340576	6081	10	440.04	450.04	16.59	434.46	5.59							1407	80
1405	90052	1500	10.09	440.7	450.78	16.28	435.51	5.19							1408	87.5
1406	581667	10445	10	441.34	451.34	17.08	435.26	6.08							1409	87.5
1407	631967	11348	10.01	441.58	451.59	16.44	436.15	5.43							1410	90
1408	290421	5167	10.04	441.58	451.61	16.86	435.75	5.83							1411	85
1409	652094	11706	10.01	441.69	451.7	16.55	436.15	5.54							1412	90
1410	833417	14936	10.09	441.69	451.78	16.63	436.15	5.54							1413	92.5
1411	692360	12423	10	443.14	453.14	18.32	435.81	7.32							1414	95
1412	783017	14040	10	443.14	453.14	17.99	436.15	6.99							1415	92.5
1413	20018	203	10	443.69	453.69	17.85	436.84	6.85							1416	97.5
1414	662159	11885	10	443.8	453.8	17.77	437.04	6.77							1417	100
1415	260340	4619	10	444.03	454.03	17.48	437.55	6.48							1418	100
1416	611844	10986	10	444.03	454.03	18.88	436.15	7.88							1419	100
1417	370681	6630	10	444.03	454.03	16.59	438.44	5.59							1420	100
1418	310480	5533	10	444.03	454.03	16.81	438.22	5.81							1421	100
1419	803174	14399	10	444.03	454.03	17.54	437.49	6.54							1422	100
1420	702429	12601	10	444.15	454.15	16.1	439.05	5.1							1423	100
1421	672225	12063	10	444.46	454.46	19.19	436.27	8.19							1424	97.5
1422	410835	7356	10	444.8	454.8	17.36	438.44	6.36							1425	100
1423	752789	13502	10	444.91	454.91	15.87	440.04	4.87							1426	100
1424	330543	5898	10	445.37	455.37	15.8	440.56	4.81							1427	100
1425	350610	6264	10.04	446.15	456.19	15.72	441.47	4.68							1428	100
1426	120082	2052	10.04	446.15	456.19	18.03	439.16	6.99							1429	100
1427	682292	12242	10	447.04	457.04	16.45	441.59	5.45							1430	100
1428	853584	15298	10	447.15	457.15	16.45	441.7	5.45							1431	100
1429	762864	13680	10	447.15	457.15	16.45	441.7	5.45							1432	100
1430	793095	14221	10	447.92	457.92	17.33	441.59	6.33							1433	100
1431	160136	2787	10	447.92	457.92	17.31	441.61	6.31							1434	100
1432	180169	3155	10	447.92	457.92	17.31	441.61	6.31							1435	100
1433	250316	4437	10	448.03	458.03	16.99	442.04	5.99							1436	100
1434	30020	389	10	448.03	458.03	15.53	443.5	4.53							1437	100
1435	823335	14757	10	448.55	458.55	15.74	443.81	4.74							1438	100
1436	772940	13861	10	449.47	459.47	18.3	442.16	7.3							1439	100
1437	712499	12782	10	449.47	459.47	18.3	442.16	7.3							1440	100
1438	732642	13143	10	449.58	459.58	18.41	442.16	7.41							1441	100
1439	420876	7539	10	449.58	459.58	18.24	442.33	7.24							1442	100
1440	813254	14578	10.02	450.04	460.07	17.37	443.7	6.34							1443	100
1441	742715	13322	10.02	450.04	460.07	18.9	442.16	7.88							1444	100
1442	430918	7721	10.02	450.04	460.07	16.61	444.46	5.59							1445	100
1443	10017	17	10.02	450.04	460.07	18.44	442.62	7.42							1446	100
1444	974670	17435	10.02	450.04	460.07	17.26	443.81	6.23							1447	100
1445	481143	8631	10	450.78	460.78	17.33	444.46	6.33							1448	100
1446	461050	8267	10	451.34	461.34	17.88	444.46	6.88							1449	100
1447	873755	15655	10.03	451.59	461.61	17.35	445.26	6.33							1450	100
1448	100061	1684	10.05	451.61	461.67	18.03	444.64	6.97							1451	100
1449	50027	759	10.08	451.7	461.78	16.82	445.96	5.74							1452	100
1450	390756	6995	10	451.78	461.78	17.03	445.75	6.03							1453	100
1451	220247	3888	10	453.14	463.14	19.6	444.53	8.6							1454	100
1452	380718	6812	10	453.14	463.14	18.04	446.1	7.04							1455	100
1453	451005	8085	10.01	453.69	463.7	18.6	446.1	7.59							1456	100
1454	1004964	17969	10.01	453.8	463.81	18.55	446.27	7.53							1457	100
1455	883842	15833	10.07	454.03	464.1	17.61	447.49	6.54							1458	100
1456	934292	16723	10.07	454.03	464.1	19.29	445.81	8.22							1459	100
1457	170153	2971	10.07	454.03	464.1	17.81	447.29	6.74							1460	100
1458	270367	4802	10.07	454.03	464.1	18.05	447.05	6.98							1461	100
1459	843500	15117	10.07	454.03	464.1	18.95	446.15	7.88							1462	100
1460	440961	7903	10.06	454.15	464.21	17.66	447.55	6.6							1463	100
1461	40023	575	10	454.46	464.46	19.5	445.96	8.5							1464	100
1462	863669	15477	10	454.8	464.8	18.88	446.93	7.88							1465	100
1463	60032	944	10	454.91	464.91	16.07	449.85	5.07							1466	100
1464	551500	9904	10	455.37	465.37	18.82	447.55	7.82							1467	100
1465	471096	8449	10	456.19	466.19	18.75	448.44	7.75							1468	100
1466	893930	16011	10	456.19	466.19	18.92	448.27	7.92							1469	100
1467	200206	3521	10	457.04	467.04	20.87	447.16	9.87							1470	100
1468	320512	5716	10	457.15	467.15	20.52	447.63	9.52							1471	100
1469	280394	4985	10	457.15	467.15	20.52	447.63	9.52							1472	100
1470	511290	9178	10	457.92	467.92	20.48	448.44	9.48							1473	100
1471	400795	7176	10	457.92	467.92	19.7	449.22	8.7							1474	100
1472	561555	10086	10	457.92	467.92	20.05	448.87	9.05							1475	100
1473	571611	10264	10	458.03	468.03	19.7	449.33	8.7							1476	100
1474	924200	16545	10	458.03	468.03	18.99	450.04	7.99							1477	100
1475	501240	8996	10.07	458.55	468.62	19.06	450.56	7.99							1478	100
1476	954479	17078	10	459.47	469.47	20.31	450.15	9.31							1479	100
1477	140107	2421	10	459.47	469.47	21.3	449.16	10.3							1480	100
1478	904019	16189	10	459.58	469.58	20.53	450.04	9.53							1481	100
1479	491191	8814	10	459.58	469.58	20.01	450.56	9.01							1482	100
1480	80045	1316	10	460.07	470.07	19.67	451.39	8.67							1483	100
1481	944385	16901	10	460.07	470.07	20.91	450.15	9.91							1484	100
1482	110072	1868	10	460.07	470.07	19.56	451.5	8.56							1485	100
1483	150121	2604	10	460.07	470.07	19.68	451.39	8.68							1486	100
1484	70038	1130	10	460.07	470.07	20.59	450.48	9.59							1487	100
1485	964574	17257	10.05	460.78	470.83	21.16	450.67	10.11							1488	100
1486	521341	9360	10.05	461.34	471.39	20.83	451.56	9.78							1489	100
1487	994865	17791	10	461.61	471.61	21.03	451.59	10.03							1490	100
1488	601785	10805	10.06	461.67	471.72	21.28	451.45	10.22							1491	100
1489	621906	11167	10.02	461.78	471.79	20.46	452.33	9.44							1492	100
1490	541446	9722	10.06	461.78	471.83	21.28	451.56	10.22							1493	95
1491	984767	17613	10	463.14	473.14	22.44	451.7	11.44							1494	97.5
1492	240292	4254	10	463.14	473.14	22.52	451.61	11.52							1495	100
1493	190187	3338	10	463.7	473.7	22.97	451.73	11.97							1496	100
1494	591726	10625	10	463.81	473.81	22.48	452.33	11.48							1497	100
1495	914109	16367	10	464.1	474.1	19.29	455.81	8.29							1498	100
1496	130095	2237	10	464.1	474.1	23.13	451.97	12.13							1499	100
1497	531393	9541	10	464.1	474.1	22.66	452.44	11.66							1500	100
1498	833418	14937	10	464.1	474.1	18.91	456.19	7.91							1501	100
1499	642031	11527	10	464.1	474.1	20.64	454.46	9.65							1502	100
1500	90053	1501	10	464.21	474.21	22.5	452.71	11.5							1503	100
1501	210227	3706	10	464.46	474.46	23.49	451.97	12.49							1504	100
1502	722571	12963	10	464.8	474.8	23.36	452.44	12.36							1505	100
1503	581668	10446	10	464.91	474.91	20.16	455.75	9.16							1506	100
1504	340577	6082	10	465.37	475.37	18.74	457.63	7.74							1507	100
1505	783018	14041	10	466.19	476.19	19.64	457.55	8.64							1508	100
1506	300451	5351	10	466.19	476.19	20.03	457.16	9.03							1509	100
1507	631968	11349	10	467.04	477.04	22.03	456	11.03							1510	100
1508	662160	11886	10	467.15	477.15	19.93	458.22	8.93							1511	100
1509	652095	11707	10	467.15	477.15	22.03	456.11	11.03							1512	100
1510	230269	4071	10	467.92	477.92	21.87	457.05	10.87							1513	100
1511	611845	10987	10	467.92	477.92	20.48	458.44	9.48							1514	100
1512	803175	14400	10	467.92	477.92	20.48	458.44	9.48							1515	100
1513	120083	2053	10	468.03	478.03	20.91	458.12	9.91							1516	100
1514	672226	12064	10	468.03	478.03	20.16	458.87	9.16							1517	92.5
1515	290422	5168	10	468.62	478.62	20.42	459.2	9.43							1518	92.5
1516	752790	13503	10.06	469.47	479.53	21.2	459.33	10.14							1519	92.5
1517	692361	12424	10.06	469.47	479.53	22.98	457.55	11.92							1520	85
1518	360646	6448	10.06	469.58	479.64	23.01	457.63	11.95							1521	85
1519	260341	4620	10.06	469.58	479.64	19.02	461.61	7.96							1522	85
1520	180170	3156	10	470.07	480.07	21.22	459.85	10.22							1523	92.5
1521	702430	12602	10	470.07	480.07	22.51	458.56	11.51							1524	92.5
1522	310481	5534	10	470.07	480.07	19.45	461.61	8.45							1525	90
1523	160137	2788	10	470.07	480.07	21.22	459.85	10.22							1526	85
1524	250317	4438	10	470.07	480.07	21.11	459.96	10.11							1527	77.5
1525	853585	15299	10	470.83	480.83	20.27	461.56	9.27							1528	72.5
1526	682293	12243	10	471.39	481.39	20.94	461.45	9.94							1529	67.5
1527	370682	6631	10.06	471.61	481.67	21.06	461.61	10							1530	70
1528	762865	13681	10.06	471.72	481.78	21.22	461.56	10.17							1531	72.5
1529	410836	7357	10.06	471.83	481.89	20.51	462.39	9.45							1532	72.5
1530	330544	5899	10.1	471.79	481.89	19.94	462.95	8.84							1533	65
1531	793096	14222	10	473.14	483.14	21.8	462.33	10.8							1534	60
1532	772941	13862	10	473.14	483.14	20.26	463.88	9.26							1535	67.5
1533	742716	13323	10	473.7	483.7	20.22	464.48	9.22							1536	75
1534	813255	14579	10	473.81	483.81	20.33	464.48	9.33							1537	72.5
1535	420877	7540	10	474.1	484.1	17.94	467.16	6.94							1538	80
1536	823336	14758	10	474.1	484.1	22.13	462.97	11.13							1539	85
1537	732643	13144	10	474.1	484.1	21.11	463.99	10.11							1540	85
1538	712500	12783	10	474.1	484.1	21.22	463.88	10.22							1541	92.5
1539	350611	6265	10	474.1	484.1	21.32	463.78	10.32							1542	85
1540	974671	17436	10	474.21	484.21	20.73	464.48	9.73							1543	87.5
1541	100062	1685	10	474.46	484.46	21.86	463.59	10.86							1544	95
1542	220248	3889	10.04	474.8	484.84	20.78	465.06	9.74							1545	100
1543	270368	4803	10.04	474.91	484.95	19.92	466.03	8.89							1546	100
1544	873756	15656	10	475.37	485.37	20.34	466.03	9.34							1547	100
1545	481144	8632	10	476.19	486.19	18.82	468.37	7.82							1548	100
1546	430919	7722	10	476.19	486.19	19.54	467.65	8.54							1549	95
1547	1004965	17970	10	477.04	487.04	19.81	468.23	8.81							1550	97.5
1548	461051	8268	10	477.15	487.15	19.22	468.92	8.22							1551	97.5
1549	883843	15834	10	477.15	487.15	19.63	468.51	8.63							1552	100
1550	843501	15118	10	477.92	487.92	20.41	468.51	9.41							1553	100
1551	200207	3522	10	477.92	487.92	19.96	468.96	8.96							1554	97.5
1552	390757	6996	10	477.92	487.92	19.56	469.36	8.56							1555	97.5
1553	934293	16724	10	478.03	488.03	20.52	468.51	9.52							1556	97.5
1554	451006	8086	10	478.03	488.03	17.74	471.29	6.74							1557	100
1555	440962	7904	10	478.62	488.62	17.83	471.79	6.83							1558	100
1556	380719	6813	10	479.53	489.53	19.81	470.72	8.81							1559	100
1557	280395	4986	10	479.53	489.53	21.46	469.07	10.46							1560	97.5
1558	320513	5717	10	479.64	489.64	21.57	469.07	10.57							1561	100
1559	551501	9905	10	479.64	489.64	17.69	472.95	6.69							1562	100
1560	140108	2422	10	480.07	490.07	19.67	471.39	8.67							1563	100
1561	863670	15478	10	480.07	490.07	21.85	469.22	10.85							1564	97.5
1562	240293	4255	10	480.07	490.07	16	475.06	5							1565	95
1563	893931	16012	10	480.07	490.07	20.46	470.6	9.46							1566	87.5
1564	150122	2605	10	480.07	490.07	19.07	471.99	8.08							1567	90
1565	904020	16190	10	480.83	490.83	17.84	473.99	6.84							1568	90
1566	924201	16546	10	481.39	491.39	19.95	472.44	8.95							1569	92.5
1567	944386	16902	10	481.67	491.67	18.19	474.48	7.19							1570	92.5
1568	471097	8450	10	481.78	491.78	19.01	473.78	8.01							1571	90
1569	954480	17079	10	481.89	491.89	19.01	473.88	8.01							1572	87.5
1570	511291	9179	10	481.89	491.89	17.39	475.51	6.39							1573	90
1571	964575	17258	10	483.14	493.14	18.89	475.25	7.89							1574	92.5
1572	994866	17792	10	483.14	493.14	18.11	476.03	7.11							1575	87.5
1573	571612	10265	10	483.7	493.7	19.09	475.62	8.09							1576	90
1574	190188	3339	10	483.81	493.81	19.19	475.63	8.19							1577	92.5
1575	491192	8815	10	484.1	494.1	17.94	477.16	6.94							1578	92.5
1576	400796	7177	10	484.1	494.1	19.6	475.51	8.59							1579	97.5
1577	984768	17614	10	484.1	494.1	17.55	477.55	6.55							1580	100
1578	501241	8997	10	484.1	494.1	18.89	476.21	7.89							1581	95
1579	561556	10087	10	484.1	494.1	19.6	475.51	8.59							1582	100
1580	601786	10806	10	484.21	494.21	15.9	479.31	4.9							1583	100
1581	340578	6083	10	484.46	494.46	18.16	477.29	7.16							1584	100
1582	521342	9361	10	484.84	494.84	16.86	478.98	5.86							1585	100
1583	20019	204	10	484.95	494.95	14.89	481.06	3.89							1586	100
1584	621907	11168	10	485.37	495.37	16.99	479.38	5.99							1587	100
1585	914110	16368	10.05	486.19	496.25	18.73	478.51	7.68							1588	100
1586	300452	5352	10.05	486.19	496.25	19.13	478.12	8.07							1589	100
1587	541447	9723	10	487.04	497.04	18.62	479.42	7.62							1590	100
1588	833419	14938	10	487.15	497.15	16.46	481.68	5.46							1591	100
1589	290423	5169	10	487.15	497.15	17.6	480.55	6.6							1592	100
1590	230270	4072	10	487.92	497.92	19.07	479.85	8.07							1593	100
1591	591727	10626	10	487.92	497.92	17.52	481.4	6.52							1594	100
1592	531394	9542	10	487.92	497.92	17.24	481.68	6.24							1595	100
1593	642032	11528	10	488.03	498.03	17.35	481.68	6.35							1596	100
1594	30021	390	10	488.03	498.03	13.63	485.4	2.63							1597	100
1595	350612	6266	10	488.62	498.62	13.6	486.03	2.6							1598	100
1596	722572	12964	10.06	489.53	499.59	18.2	482.39	7.14							1599	100
1597	260342	4621	10.06	489.53	499.59	19.02	481.56	7.96							1600	100
1598	360647	6449	10.06	489.64	499.7	19.13	481.56	8.07							1601	100
1599	783019	14042	10.06	489.64	499.7	16.92	483.78	5.86							1602	100
1600	611846	10988	10	490.07	500.07	15.56	485.51	4.56							1603	100
1601	662161	11887	10	490.07	500.07	16.34	484.73	5.34							1604	100
1602	370683	6632	10	490.07	500.07	17.47	483.6	6.47							1605	100
1603	581669	10447	10	490.07	500.07	18.57	482.5	7.57							1606	100
1604	310482	5535	10	490.07	500.07	19.07	481.99	8.07							1607	100
1605	410837	7358	10	490.83	500.83	18.01	483.82	7.01							1608	100
1606	330545	5900	10	491.39	501.39	18.57	483.82	7.57							1609	100
1607	692362	12425	10.06	491.67	501.73	15.62	487.11	4.56							1610	100
1608	652096	11708	10.06	491.78	501.84	18.11	484.73	7.05							1611	100
1609	803176	14401	10.06	491.89	501.95	17.45	485.51	6.39							1612	100
1610	752791	13504	10.06	491.89	501.95	15.84	487.11	4.78							1613	100
1611	631969	11350	10	493.14	503.14	19.52	484.62	8.52							1614	100
1612	672227	12065	10	493.14	503.14	18.52	485.62	7.52							1615	100
1613	461052	8269	10.06	493.7	503.77	15.7	489.07	4.63							1616	100
1614	50028	760	10.02	493.81	503.83	15.69	489.14	4.67							1617	100
1615	430920	7723	10.08	494.1	504.18	17.06	488.12	5.98							1618	100
1616	10018	18	10.08	494.1	504.18	17.75	487.43	6.67							1619	97.5
1617	481145	8633	10.08	494.1	504.18	17.06	488.12	5.98							1620	97.5
1618	702431	12603	10.08	494.1	504.18	17.53	487.65	6.45							1621	100
1619	420878	7541	10.08	494.1	504.18	19.15	486.03	8.08							1622	100
1620	451007	8087	10.08	494.21	504.29	15.33	489.96	4.25							1623	100
1621	853586	15300	10	494.46	504.46	17.04	488.42	6.04							1624	100
1622	762866	13682	10	494.84	504.84	16.47	489.37	5.47							1625	100
1623	682294	12244	10	494.95	504.95	16.97	488.98	5.97							1626	100
1624	742717	13324	10	495.37	505.37	15.08	491.29	4.08							1627	100
1625	813256	14580	10	496.25	506.25	15.85	491.4	4.85							1628	100
1626	390758	6997	10	496.25	506.25	17.4	489.85	6.4							1629	100
1627	440963	7905	10	497.04	507.04	17.49	490.55	6.49							1630	100
1628	170154	2972	10	497.15	507.15	16.68	491.47	5.68							1631	100
1629	380720	6814	10	497.15	507.15	16.69	491.45	5.69							1632	100
1630	772942	13863	10	497.92	507.92	18.2	490.72	7.2							1633	100
1631	712501	12784	10	497.92	507.92	17.24	491.68	6.24							1634	100
1632	551502	9906	10	497.92	507.92	17.36	491.56	6.36							1635	100
1633	974672	17437	10	498.03	508.03	17.24	491.79	6.24							1636	100
1634	873757	15657	10	498.03	508.03	16.08	492.95	5.08							1637	100
1635	511292	9180	10	498.62	508.62	15.81	493.82	4.8							1638	100
1636	60033	945	10	499.59	509.59	18.31	492.28	7.31							1639	100
1637	793097	14223	10	499.59	509.59	19.87	490.72	8.87							1640	100
1638	732644	13145	10	499.7	509.7	19.01	491.68	8.01							1641	100
1639	883844	15835	10	499.7	509.7	15.97	494.73	4.97							1642	100
1640	471098	8451	10	500.07	510.07	17.36	493.71	6.36							1643	100
1641	823337	14759	10	500.07	510.07	19.38	491.68	8.38							1644	100
1642	843502	15119	10	500.07	510.07	15.56	495.51	4.56							1645	100
1643	40024	576	10	500.07	510.07	19.25	491.82	8.25							1646	100
1644	1004966	17971	10	500.07	510.07	16.45	494.62	5.45							1647	100
1645	400797	7178	10	500.83	510.83	15.81	496.03	4.81							1648	100
1646	571613	10266	10	501.39	511.39	16.76	495.63	5.76							1649	100
1647	934294	16725	10	501.73	511.73	17.12	495.62	6.12							1650	100
1648	491193	8816	10	501.84	511.84	16.82	496.03	5.82							1651	100
1649	110073	1869	10	501.95	511.95	15.52	497.43	4.52							1652	100
1650	501242	8998	10	501.95	511.95	16.93	496.03	5.93							1653	100
1651	601787	10807	10	503.14	513.14	18	496.14	7							1654	100
1652	863671	15479	10	503.14	513.14	16.49	497.65	5.49							1655	100
1653	541448	9724	10	503.77	513.77	15.81	498.96	4.81							1656	100
1654	954481	17080	10.05	503.83	513.88	15.4	499.48	4.35							1657	100
1655	893932	16013	10	504.18	514.18	17.53	497.65	6.53							1658	100
1656	561557	10088	10	504.18	514.18	19.15	496.03	8.15							1659	100
1657	833420	14939	10	504.18	514.18	16.11	499.07	5.11							1660	100
1658	80046	1317	10	504.18	514.18	17.74	497.43	6.75							1661	100
1659	70039	1131	10	504.18	514.18	17.74	497.43	6.75							1662	100
1660	531395	9543	10	504.29	514.29	15.44	499.85	4.44							1663	100
1661	521343	9362	10	504.46	514.46	18.69	496.76	7.69							1664	100
1662	621908	11169	10	504.84	514.84	18.54	497.29	7.55							1665	100
1663	924202	16547	10	504.95	514.95	16.97	498.98	5.97							1666	100
1664	994867	17793	10.03	505.37	515.4	15.67	500.72	4.65							1667	100
1665	20020	205	10	506.25	516.25	16.26	500.98	5.26							1668	100
1666	964576	17259	10	506.25	516.25	16.52	500.72	5.52							1669	100
1667	904021	16191	10.08	507.04	517.11	19.7	498.42	8.62							1670	100
1668	591728	10627	10.08	507.15	517.22	18.38	499.85	7.3							1671	90
1669	944387	16903	10.08	507.15	517.22	18.97	499.26	7.89							1672	95
1670	642033	11529	10	507.92	517.92	18.96	499.96	7.97							1673	95
1671	783020	14043	10	507.92	517.92	17.3	501.62	6.3							1674	87.5
1672	130096	2238	10	507.92	517.92	17.46	501.47	6.46							1675	95
1673	984769	17615	10	508.03	518.03	17.35	501.68	6.35							1676	97.5
1674	210228	3707	10	508.03	518.03	17.21	501.82	6.21							1677	92.5
1675	581670	10448	10	508.62	518.62	17.63	501.99	6.63							1678	95
1676	611847	10989	10	509.59	519.59	18.6	501.99	7.6							1679	92.5
1677	722573	12965	10	509.59	519.59	19.07	501.51	8.07							1680	92.5
1678	90054	1502	10	509.7	519.7	19.12	501.58	8.12							1681	87.5
1679	652097	11709	10	509.7	519.7	16.93	503.77	5.93							1682	82.5
1680	120084	2054	10	510.07	520.07	15.67	505.4	4.67							1683	82.5
1681	662162	11888	10	510.07	520.07	19.07	501.99	8.08							1684	85
1682	702432	12604	10	510.07	520.07	14.96	506.1	3.97							1685	80
1683	803177	14402	10	510.07	520.07	17.19	503.88	6.19							1686	82.5
1684	692363	12426	10	510.07	520.07	17.41	503.66	6.41							1687	85
1685	914111	16369	10	510.83	520.83	18	503.83	7							1688	80
1686	682295	12245	10	511.39	521.39	15.52	506.87	4.52							1689	92.5
1687	853587	15301	10	511.73	521.73	16.35	506.38	5.35							1690	95
1688	752792	13505	10	511.84	521.84	18.96	503.88	7.96							1691	92.5
1689	30022	391	10	511.95	521.95	18.89	504.07	7.89							1692	95
1690	762867	13683	10	511.95	521.95	16.19	506.76	5.19							1693	97.5
1691	631970	11351	10	513.14	523.14	19.07	505.06	8.07							1694	92.5
1692	10019	19	10	513.14	523.14	13.93	510.21	2.93							1695	97.5
1693	672228	12066	10	513.77	523.77	19.7	505.06	8.7							1696	92.5
1694	160138	2789	10	513.88	523.88	17.45	507.43	6.45							1697	92.5
1695	250318	4439	10	514.18	524.18	17.74	507.43	6.74							1698	97.5
1696	742718	13325	10	514.18	524.18	17.88	507.29	6.88							1699	87.5
1697	793098	14224	10	514.18	524.18	13.66	511.51	2.66							1700	82.5
1698	50029	761	10	514.18	524.18	15.31	509.86	4.31							1701	85
1699	180171	3157	10	514.18	524.18	17.74	507.43	6.74							1702	85
1700	813257	14581	10	514.29	524.29	17.12	508.17	6.12							1703	85
1701	772943	13864	10	514.46	524.46	15.61	509.85	4.61							1704	90
1702	873758	15658	10	514.84	524.84	15.88	509.96	4.88							1705	85
1703	883845	15836	10	514.95	524.95	14.33	511.62	3.33							1706	82.5
1704	712502	12785	10	515.4	525.4	16.55	509.85	5.55							1707	80
1705	823338	14760	10	516.25	526.25	15.25	511.99	4.25							1708	77.5
1706	974673	17438	10	516.25	526.25	17.29	509.96	6.29							1709	77.5
1707	732645	13146	10.06	517.11	527.17	16.55	511.62	5.49							1710	82.5
1708	220249	3890	10.06	517.22	527.28	16.08	512.2	5.02							1711	82.5
1709	843503	15120	10.06	517.22	527.28	16.29	511.99	5.23							1712	87.5
1710	100063	1686	10	517.92	527.92	17.1	511.82	6.1							1713	80
1711	170155	2973	10	517.92	527.92	15.74	513.18	4.74							1714	77.5
1712	200208	3523	10	517.92	527.92	13.63	515.29	2.63							1715	75
1713	1004967	17972	10	518.03	528.03	17.04	511.99	6.04							1716	77.5
1714	893933	16014	10	518.03	528.03	12.93	516.1	1.93							1717	82.5
1715	40025	577	10	518.62	528.62	13.52	516.1	2.52							1718	80
1716	270369	4804	10	519.59	529.59	18.27	512.31	7.27							1719	82.5
1717	954482	17081	10	519.59	529.59	14.78	515.8	3.78							1720	80
1718	280396	4987	10	519.7	529.7	13.8	516.89	2.8							1721	77.5
1719	934295	16726	10	519.7	529.7	17.04	513.66	6.04							1722	75
1720	240294	4256	10.06	520.07	530.13	13.7	517.43	2.63							1723	75
1721	320514	5718	10.06	520.07	530.13	14.13	517	3.06							1724	75
1722	140109	2423	10.06	520.07	530.13	13.7	517.43	2.63							1725	80
1723	150123	2606	10.06	520.07	530.13	13.7	517.43	2.63							1726	80
1724	924203	16548	10.06	520.07	530.13	14.26	516.87	3.19							1727	72.5
1725	863672	15480	10	520.83	530.83	16.77	515.06	5.77							1728	70
1726	110074	1870	10	521.39	531.39	14.4	517.99	3.4							1729	65
1727	964577	17260	10.03	521.73	531.76	14.59	518.17	3.56							1730	57.5
1728	60034	946	10.03	521.84	531.87	17.25	515.62	6.22							1731	60
1729	994868	17794	10.03	521.95	531.98	15.66	517.32	4.63							1732	62.5
1730	944388	16904	10.03	521.95	531.98	13.83	519.15	2.8							1733	65
1731	904022	16192	10	523.14	533.14	15.1	519.04	4.1							1734	57.5
1732	80047	1318	10	523.14	533.14	13.93	520.21	2.93							1735	52.5
1733	984770	17616	10.11	523.77	533.88	14.92	519.96	3.81							1736	45
1734	300453	5353	10.11	523.88	533.99	11.38	523.61	0.27							1737	45
1735	130097	2239	10	524.18	534.18	11.22	523.96	0.22							1738	45
1736	70040	1132	10	524.18	534.18	14.97	520.21	3.96							1739	40
1737	20021	206	10	524.18	534.18	13.09	522.09	2.09							1740	47.5
1738	340579	6084	10	524.18	534.18	13.36	521.82	2.36							1741	45
1739	190189	3340	10	524.18	534.18	14	521.18	3							1742	40
1740	210229	3708	10	524.29	534.29	11.22	524.07	0.22							1743	42.5
1741	914112	16370	10.06	524.46	534.51	12.75	522.76	1.7							1744	42.5
1742	290424	5170	10	524.84	534.84	11.33	524.51	0.33							1745	40
1743	230271	4073	10	525.4	535.4	11.11	525.29	0.11							1746	45
1744	120085	2055	10.03	526.25	536.28	11.17	526.1	0.14							1747	42.5
1745	90055	1503	10.03	526.25	536.28	11.54	525.73	0.51							1748	42.5
1746	360648	6450	10	527.06	537.06	11	527.06	0							1749	47.5
1747	350613	6267	10	527.17	537.17	12.18	525.99	1.18							1750	40
1748	370684	6633	10	527.43	537.43	11	527.43	0							1751	42.5
1749	30023	392	10.03	527.8	537.83	11.03	527.8	0							1752	45
1750	260343	4622	10.01	527.92	537.94	11.98	526.95	0.97							1753	42.5
1751	410838	7359	10	528.2	538.2	11	528.2	0							1754	47.5
1752	310483	5536	10	529.59	539.59	13.16	527.43	2.16							1755	47.5
1753	330546	5901	10	529.7	539.7	11.94	528.76	0.94							1756	52.5
1754	160139	2790	10	529.91	539.91	11	529.91	0							1757	60
1755	50030	762	10	530.02	540.02	11	530.02	0							1758	57.5
1756	10020	20	10	530.13	540.13	12.15	528.98	1.15							1759	57.5
1757	250319	4440	10	530.21	540.21	11	530.21	0							1760	55
1758	180172	3158	10.03	530.21	540.24	11.03	530.21	0							1761	60
1759	461053	8270	10	531.13	541.13	11	531.13	0							1762	60
1760	420879	7542	10	531.54	541.54	11	531.54	0							1763	60
1761	481146	8634	10	531.54	541.54	11	531.54	0							1764	57.5
1762	430921	7724	10	531.54	541.54	11	531.54	0							1765	60
1763	451008	8088	10	531.65	541.65	11	531.65	0							1766	60
1764	220250	3891	10	533.32	543.32	11	533.32	0							1767	57.5
1765	390759	6998	10	533.61	543.61	11	533.61	0							1768	57.5
1766	170156	2974	10	533.77	543.77	11	533.77	0							1769	55
1767	200209	3524	10	533.96	543.96	11	533.96	0							1770	67.5
1768	100064	1687	10	533.96	543.96	11	533.96	0							1771	67.5
1769	440964	7906	10	534.4	544.4	11	534.4	0							1772	72.5
1770	40026	578	10.04	534.47	544.51	11.04	534.47	0							1773	70
1771	380721	6815	10	534.51	544.51	11	534.51	0							1774	75
1772	551503	9907	10	535.29	545.29	11	535.29	0							1775	80
1773	270370	4805	10	535.62	545.62	11	535.62	0							1776	77.5
1774	280397	4988	10	535.73	545.73	11	535.73	0							1777	72.5
1775	511293	9181	10	535.99	545.99	11	535.99	0							1778	82.5
1776	150124	2607	10	536.17	546.17	11	536.17	0							1779	87.5
1777	140110	2424	10	536.17	546.17	11	536.17	0							1780	80
1778	240295	4257	10	536.17	546.17	11	536.17	0							1781	80
1779	320515	5719	10	536.17	546.17	11	536.17	0							1782	77.5
1780	110075	1871	10.04	537.24	547.28	11.04	537.24	0							1783	82.5
1781	471099	8452	10	537.43	547.43	11	537.43	0							1784	75
1782	60035	947	10.08	537.72	547.8	11.08	537.72	0							1785	67.5
1783	400798	7179	10	538.2	548.2	11	538.2	0							1786	65
1784	571614	10267	10	538.76	548.76	11	538.76	0							1787	72.5
1785	80048	1319	10	538.98	548.98	11	538.98	0							1788	67.5
1786	491194	8817	10	539.21	549.21	11	539.21	0							1789	65
1787	501243	8999	10	539.32	549.32	11	539.32	0							1790	62.5
1788	300454	5354	10	540.02	550.02	11	540.02	0							1791	60
1789	130098	2240	10	540.02	550.02	11	540.02	0							1792	62.5
1790	70041	1133	10	540.02	550.02	11	540.02	0							1793	57.5
1791	210230	3709	10	540.13	550.13	11	540.13	0							1794	55
1792	190190	3341	10.03	540.21	550.24	11.03	540.21	0							1795	62.5
1793	340580	6085	10.03	540.21	550.24	11.03	540.21	0							1796	67.5
1794	601788	10808	10	540.5	550.5	11	540.5	0							1797	55
1795	541449	9725	10	541.13	551.13	11	541.13	0							1798	57.5
1796	230272	4074	10	541.43	551.43	11	541.43	0							1799	60
1797	290425	5171	10	541.54	551.54	11.67	540.87	0.67							1800	60
1798	833421	14940	10	541.54	551.54	11	541.54	0							1801	57.5
1799	561558	10089	10	541.65	551.65	11.11	541.54	0.11							1802	52.5
1800	521344	9363	10	541.82	551.82	11	541.82	0							1803	55
1801	90056	1504	10	542.12	552.12	11	542.12	0							1804	57.5
1802	621909	11170	10	542.2	552.2	11	542.2	0							1805	57.5
1803	360649	6451	10	543.1	553.1	11	543.1	0							1806	55
1804	531396	9544	10.02	543.32	553.34	12.69	541.65	1.67							1807	65
1805	120086	2056	10	543.61	553.61	12.49	542.12	1.49							1808	60
1806	260344	4623	10	543.97	553.97	11	543.97	0							1809	57.5
1807	591729	10628	10.06	544.59	554.65	11.06	544.59	0							1810	62.5
1808	350614	6268	10.07	545.29	555.35	13.14	543.21	2.08							1811	62.5
1809	642034	11530	10.07	545.29	555.35	11.07	545.29	0							1812	62.5
1810	783021	14044	10.07	545.29	555.35	11.07	545.29	0							1813	65
1811	310484	5537	10	545.62	555.62	11	545.62	0							1814	65
1812	370685	6634	10	545.73	555.73	13.27	543.47	2.27							1815	60
1813	330547	5902	10	545.73	555.73	11	545.73	0							1816	72.5
1814	410839	7360	10	545.99	555.99	12.76	544.23	1.76							1817	72.5
1815	250320	4441	10.03	546.06	556.08	11.03	546.06	0							1818	80
1816	581671	10449	10.04	546.17	556.21	11.22	545.99	0.18							1819	77.5
1817	160140	2791	10.04	546.17	556.21	11.45	545.76	0.41							1820	85
1818	722574	12966	10	546.95	556.95	11	546.95	0							1821	85
1819	652098	11710	10	547.06	557.06	11	547.06	0							1822	85
1820	180173	3159	10.11	547.28	557.39	12.3	546.08	1.19							1823	85
1821	803178	14403	10.06	547.43	557.5	11.06	547.43	0							1824	87.5
1822	702433	12605	10	547.8	557.8	11.36	547.43	0.37							1825	90
1823	461054	8271	10	548.2	558.2	12.03	547.17	1.03							1826	82.5
1824	420880	7543	10	548.76	558.76	12.18	547.58	1.18							1827	80
1825	611848	10990	10.07	548.98	559.05	13.1	546.95	2.03							1828	80
1826	662163	11889	10.08	549.21	559.29	12.86	547.43	1.78							1829	92.5
1827	481147	8635	10.08	549.32	559.4	12.82	547.58	1.74							1830	87.5
1828	430922	7725	10	550.02	560.02	13.44	547.58	2.44							1831	82.5
1829	692364	12427	10	550.02	560.02	13.59	547.43	2.59							1832	85
1830	451009	8089	10	550.02	560.02	13.33	547.69	2.33							1833	85
1831	682296	12246	10	550.13	560.13	12.37	548.76	1.37							1834	87.5
1832	752793	13506	10	550.24	560.24	12.03	549.21	1.03							1835	87.5
1833	220251	3892	10	550.24	560.24	12.08	549.16	1.08							1836	95
1834	853588	15302	10	550.5	560.5	12.41	549.1	1.41							1837	87.5
1835	762868	13684	10	551.13	561.13	12.82	549.32	1.81							1838	90
1836	100065	1688	10.07	551.43	561.5	12.7	549.8	1.63							1839	85
1837	631971	11352	10.04	551.54	561.58	12.07	550.5	1.04							1840	77.5
1838	390760	6999	10.07	551.54	561.61	12.96	549.65	1.9							1841	85
1839	380722	6816	10.07	551.65	561.72	12.17	550.55	1.11							1842	82.5
1840	200210	3525	10.01	551.82	561.83	13.03	549.8	2.02							1843	82.5
1841	742719	13326	10	552.12	562.12	11.58	551.54	0.58							1844	82.5
1842	440965	7907	10.03	552.2	562.23	12.79	550.44	1.77							1845	87.5
1843	672229	12067	10	553.1	563.1	12.97	551.13	1.97							1846	90
1844	270371	4806	10	553.34	563.34	12.87	551.47	1.87							1847	85
1845	793099	14225	10.03	553.61	563.64	13.1	551.54	2.07							1848	72.5
1846	551504	9908	10	553.97	563.97	13.65	551.32	2.65							1849	65
1847	140111	2425	10.06	554.65	564.71	13.7	552.01	2.64							1850	72.5
1848	280398	4989	10	555.35	565.35	14.78	551.58	3.78							1851	70
1849	813258	14582	10	555.35	565.35	14.7	551.65	3.7							1852	70
1850	883846	15837	10	555.35	565.35	14.04	552.31	3.04							1853	70
1851	712503	12786	10	555.62	565.62	13.86	552.76	2.86							1854	65
1852	320516	5720	10	555.73	565.73	14.72	552.01	3.72							1855	65
1853	20022	207	10	555.73	565.73	13.51	553.23	2.51							1856	60
1854	511294	9182	10	555.99	565.99	14.96	552.02	3.97							1857	57.5
1855	732646	13147	10.01	556.08	566.1	12.56	554.54	1.55							1858	62.5
1856	772944	13865	10	556.21	566.21	15.39	551.82	4.39							1859	67.5
1857	471100	8453	10	556.21	566.21	13.74	553.47	2.74							1860	65
1858	400799	7180	10	556.95	566.95	13.72	554.23	2.72							1861	67.5
1859	843504	15121	10	557.06	567.06	13.41	554.65	2.41							1862	65
1860	491195	8818	10	557.39	567.39	13.14	555.24	2.14							1863	60
1861	150125	2608	10	557.5	567.5	16.49	552.01	5.49							1864	65
1862	823339	14761	10	557.8	567.8	15.19	553.61	4.19							1865	60
1863	974674	17439	10.07	558.2	568.26	15.65	553.61	4.59							1866	65
1864	240296	4258	10	558.76	568.76	17.75	552.01	6.75							1867	67.5
1865	873759	15659	10	559.05	569.05	17.85	552.2	6.85							1868	70
1866	501244	9000	10	559.29	569.29	14.94	555.35	3.94							1869	72.5
1867	571615	10268	10	559.4	569.4	15.61	554.79	4.61							1870	70
1868	1004968	17973	10	560.02	570.02	15.62	555.4	4.62							1871	67.5
1869	893934	16015	10	560.02	570.02	15.62	555.4	4.62							1872	67.5
1870	300455	5355	10	560.02	570.02	15.16	555.86	4.16							1873	80
1871	190191	3342	10	560.13	570.13	15.05	556.08	4.05							1874	72.5
1872	290426	5172	10	560.24	570.24	13.86	557.39	2.86							1875	75
1873	601789	10809	10	560.24	570.24	14.7	556.54	3.7							1876	87.5
1874	340581	6086	10	560.5	570.5	15.42	556.08	4.42							1877	90
1875	863673	15481	10	561.13	571.13	13.94	558.2	2.94							1878	87.5
1876	360650	6452	10	561.5	571.5	13.56	558.94	2.56							1879	85
1877	30024	393	10.03	561.58	571.61	15.73	556.88	4.7							1880	87.5
1878	541450	9726	10	561.61	571.61	15.44	557.17	4.44							1881	90
1879	954483	17082	10	561.72	571.72	15.76	556.95	4.76							1882	95
1880	521345	9364	10	561.83	571.83	14.97	557.86	3.97							1883	92.5
1881	10021	21	10.01	562.12	572.13	13.95	559.18	2.94							1884	97.5
1882	964578	17261	10.01	562.23	572.24	14.12	559.13	3.1							1885	100
1883	230273	4075	10	563.1	573.1	16.82	557.28	5.82							1886	87.5
1884	934296	16727	10	563.34	573.34	17.27	557.06	6.27							1887	85
1885	833422	14941	10	563.64	573.64	17.06	557.58	6.06							1888	87.5
1886	50031	763	10	563.97	573.97	15.9	559.07	4.9							1889	90
1887	260345	4624	10	564.71	574.71	15.9	559.81	4.9							1890	95
1888	944389	16905	10	565.35	575.35	17.01	559.35	6.01							1891	95
1889	924204	16549	10	565.35	575.35	18.86	557.5	7.86							1892	100
1890	561559	10090	10	565.35	575.35	18.67	557.69	7.67							1893	100
1891	904023	16193	10	565.62	575.62	16.12	560.5	5.12							1894	100
1892	994869	17795	10	565.73	575.73	17.39	559.35	6.39							1895	100
1893	621910	11171	10	565.73	575.73	18.49	558.24	7.49							1896	100
1894	531397	9545	10	565.99	575.99	17.62	559.37	6.62							1897	100
1895	591730	10629	10	566.1	576.1	16.42	560.68	5.42							1898	100
1896	350615	6269	10	566.21	576.21	16.01	561.2	5.01							1899	100
1897	984771	17617	10	566.21	576.21	15.97	561.24	4.97							1900	97.5
1898	783022	14045	10	566.95	576.95	16.56	561.39	5.56							1901	100
1899	370686	6635	10	567.06	577.06	16.49	561.58	5.49							1902	100
1900	642035	11531	10	567.39	577.39	17	561.39	6							1903	100
1901	330548	5903	10	567.5	577.5	16.92	561.58	5.92							1904	100
1902	410840	7361	10	567.8	577.8	16.96	561.83	5.96							1905	100
1903	914113	16371	10	568.26	578.26	17.39	561.88	6.39							1906	100
1904	581672	10450	10	568.76	578.76	17.51	562.24	6.51							1907	100
1905	310485	5538	10	569.05	579.05	18.58	561.47	7.59							1908	100
1906	652099	11711	10	569.29	579.29	17.19	563.1	6.19							1909	100
1907	40027	579	10	569.4	579.4	16.84	563.56	5.84							1910	100
1908	420881	7544	10	570.02	580.02	16.42	564.6	5.42							1911	100
1909	803179	14404	10	570.02	580.02	17.49	563.53	6.49							1912	100
1910	170157	2975	10	570.02	580.02	18.21	562.82	7.21							1913	100
1911	702434	12606	10	570.13	580.13	17.3	563.83	6.3							1914	100
1912	461055	8272	10	570.24	580.24	17.2	564.04	6.2							1915	100
1913	611849	10991	10	570.24	580.24	16.15	565.09	5.15							1916	100
1914	722575	12967	10	570.5	580.5	18.52	562.99	7.52							1917	100
1915	481148	8636	10	571.13	581.13	16.89	565.24	5.89							1918	100
1916	682297	12247	10	571.5	581.5	16.33	566.17	5.33							1919	100
1917	662164	11890	10	571.61	581.61	17.28	565.33	6.28							1920	100
1918	692365	12428	10	571.61	581.61	16.55	566.06	5.55							1921	100
1919	60036	948	10	571.72	581.72	15.87	566.85	4.87							1922	100
1920	430923	7726	10	571.83	581.83	16.96	565.86	5.96							1923	100
1921	451010	8090	10	572.13	582.13	17.27	565.86	6.27							1924	100
1922	752794	13507	10	572.24	582.24	16.97	566.28	5.97							1925	100
1923	110076	1872	10	573.1	583.1	17.77	566.33	6.77							1926	100
1924	70042	1134	10	573.34	583.34	15.27	569.07	4.27							1927	100
1925	762869	13685	10	573.64	583.64	17.47	567.17	6.47							1928	100
1926	853589	15303	10	573.97	583.97	18.43	566.54	7.43							1929	100
1927	390761	7000	10	574.71	584.71	18.26	567.45	7.26							1930	100
1928	631972	11353	10	575.35	585.35	18.74	567.61	7.74							1931	100
1929	440966	7908	10	575.35	585.35	18.28	568.07	7.28							1932	100
1930	380723	6817	10	575.35	585.35	18.79	567.56	7.79							1933	100
1931	672230	12068	10	575.62	585.62	17.49	569.13	6.49							1934	100
1932	80049	1320	10	575.73	585.73	18.7	568.03	7.7							1935	100
1933	793100	14226	10	575.73	585.73	17.06	569.68	6.06							1936	100
1934	742720	13327	10.1	575.99	586.08	18.93	568.15	7.83							1937	100
1935	90057	1505	10.1	576.1	586.19	16.03	571.17	4.93							1938	100
1936	130099	2241	10.1	576.21	586.3	18.23	569.07	7.14							1939	100
1937	210231	3710	10.1	576.21	586.3	18.12	569.18	7.03							1940	100
1938	551505	9909	10	576.95	586.95	18.14	569.81	7.14							1941	100
1939	712504	12787	10	577.06	587.06	16.41	571.66	5.41							1942	100
1940	813259	14583	10.07	577.39	587.45	17.06	571.39	6							1943	100
1941	883847	15838	10.07	577.5	587.56	17.17	571.39	6.11							1944	100
1942	511295	9183	10	577.8	587.8	16.96	571.83	5.96							1945	100
1943	120087	2057	10	578.26	588.26	16.6	572.66	5.6							1946	100
1944	732647	13148	10	578.76	588.76	17.62	572.13	6.62							1947	100
1945	471101	8454	10	579.05	589.05	18	572.05	7							1948	100
1946	400800	7181	10	579.29	589.29	17.49	572.8	6.49							1949	100
1947	772945	13866	10	579.4	589.4	18.16	572.24	7.16							1950	100
1948	160141	2792	10	580.02	590.02	15.76	575.26	4.76							1951	100
1949	873760	15660	10	580.02	590.02	15.93	575.09	4.93							1952	100
1950	843505	15122	10	580.02	590.02	17.92	573.1	6.92							1953	100
1951	893935	16016	10	580.13	590.13	15.07	576.06	4.08							1954	100
1952	1004969	17974	10	580.24	590.24	15.18	576.06	4.19							1955	100
1953	823340	14762	10	580.24	590.24	17.41	573.83	6.41							1956	100
1954	491196	8819	10	580.5	590.5	18.27	573.23	7.27							1957	100
1955	974675	17440	10	581.13	591.13	17.83	574.3	6.83							1958	100
1956	601790	10810	10.08	581.5	591.58	16.49	576.08	5.41							1959	100
1957	250321	4442	10.08	581.61	591.69	17.55	575.13	6.47							1960	100
1958	180174	3160	10.08	581.61	591.69	16.25	576.44	5.17							1961	100
1959	501245	9001	10.08	581.72	591.8	17.66	575.13	6.58							1962	100
1960	863674	15482	10.08	581.83	591.91	15.74	577.17	4.66							1963	100
1961	541451	9727	10	582.13	592.13	15.68	577.45	4.68							1964	100
1962	521346	9365	10	582.24	592.24	15.57	577.67	4.57							1965	100
1963	954484	17083	10	583.1	593.1	16.35	577.75	5.35							1966	100
1964	571616	10269	10.07	583.34	593.41	19.16	575.24	8.09							1967	100
1965	964579	17262	10	583.64	593.64	16.36	578.28	5.36							1968	100
1966	220252	3893	10	583.97	593.97	15.68	579.29	4.68							1969	100
1967	924205	16550	10	584.71	594.71	14.32	581.39	3.32							1970	100
1968	100066	1689	10	585.35	595.35	15.8	580.55	4.8							1971	100
1969	934297	16728	10	585.35	595.35	16.98	579.37	5.98							1972	100
1970	591731	10630	10	585.35	595.35	14.41	581.94	3.41							1973	100
1971	140112	2426	10	585.62	595.62	12.86	583.76	1.86							1974	100
1972	200211	3526	10	585.73	595.73	15.85	580.88	4.85							1975	100
1973	280399	4990	10	585.73	595.73	12.33	584.4	1.33							1976	100
1974	561560	10091	10	586.08	596.08	15.89	581.2	4.89							1977	100
1975	803180	14405	10	586.19	596.19	11.33	585.86	0.33							1978	100
1976	833423	14942	10	586.3	596.3	17.82	579.48	6.82							1979	100
1977	994870	17796	10	586.3	596.3	15.54	581.77	4.54							1980	100
1978	320517	5721	10	586.95	596.95	13.17	584.78	2.17							1981	100
1979	611850	10992	10	587.06	597.06	11.98	586.08	0.98							1982	100
1980	722576	12968	10	587.45	597.45	12.1	586.35	1.1							1983	100
1981	944390	16906	10	587.56	597.56	17.17	581.39	6.17							1984	100
1982	531398	9546	10.06	587.8	597.86	17.03	581.83	5.96							1985	100
1983	783023	14046	10	588.26	598.26	16.47	582.8	5.47							1986	100
1984	621911	11172	10	588.76	598.76	18.18	581.58	7.18							1987	100
1985	904024	16194	10	589.05	599.05	18.39	581.66	7.39							1988	100
1986	682298	12248	10	589.29	599.29	12.95	587.34	1.95							1989	100
1987	984772	17618	10	589.4	599.4	18.16	582.24	7.16							1990	100
1988	752795	13508	10	590.02	600.02	12.93	588.09	1.93							1991	100
1989	662165	11891	10	590.02	600.02	13.57	587.45	2.57							1992	100
1990	270372	4807	10	590.02	600.02	18.63	582.39	7.63							1993	100
1991	642036	11532	10	590.13	600.13	17.9	583.23	6.9							1994	100
1992	652100	11712	10	590.24	600.24	16.11	585.13	5.11							1995	100
1993	240297	4259	10	590.24	600.24	13.43	587.81	2.43							1996	100
1994	914114	16372	10	590.5	600.5	17.2	584.3	6.2							1997	100
1995	581673	10451	10	591.13	601.13	17.53	584.6	6.53							1998	100
1996	702435	12607	10	591.58	601.58	16.6	585.97	5.6							1999	100
1997	300456	5356	10	591.69	601.69	13.62	589.07	2.62							2000	100
[truncated: 16,135 more rows]

## Sheet: Sample_Exp3_DependentGroup
Sequence	Cloudlet_ID	Cloudlet_Id2	Execution_Time	Start_Time	Finish_Time	Round_Trip_Time	Arrival_Time	Waiting_Time		Clock	Slot	Number of Cloudlets	Arrival Rate		Clock	Resource Usage %
0	20002	101	10	50.5	60.5	11	50.5	0		58	0	400	57		3	0
1	50011	401	10	50.5	60.5	11	50.5	0		65	1	0	0		4	0
2	70022	601	10	50.5	60.5	11	50.5	0		72	2	0	0		5	0
3	40007	301	10	50.5	60.5	11	50.5	0		79	3	0	0		6	0
4	80029	701	10	50.5	60.5	11	50.5	0		86	4	0	0		7	0
5	100046	901	10	50.5	60.5	11	50.5	0		93	5	0	0		8	0
6	10001	1	10	50.5	60.5	11	50.5	0		100	6	52	7		9	0
7	90037	801	10	50.5	60.5	11	50.5	0		107	7	0	0		10	0
8	60016	501	10	50.5	60.5	11	50.5	0		114	8	4	1		11	0
9	30004	201	10	50.5	60.5	11	50.5	0		121	9	24	3		12	0
10	110056	1001	10	50.5	60.5	11	50.5	0		128	10	4	1		13	0
11	120067	1101	10	50.5	60.5	11	50.5	0		135	11	4	1		14	0
12	130079	1201	10	50.5	60.5	11	50.5	0		142	12	24	3		15	0
13	70023	602	10	60.5	70.5	21	50.5	10		149	13	20	3		16	0
14	10002	2	10	60.5	70.5	21	50.5	10		156	14	0	0		17	0
15	40008	302	10	60.5	70.5	21	50.5	10		163	15	16	2		18	0
16	80030	702	10	60.5	70.5	21	50.5	10		170	16	20	3		19	0
17	30005	202	10	60.5	70.5	21	50.5	10		177	17	0	0		20	0
18	130080	1202	10	60.5	70.5	21	50.5	10		184	18	16	2		21	0
19	60017	502	10	60.5	70.5	21	50.5	10		191	19	20	3		22	0
20	90038	802	10	60.5	70.5	21	50.5	10		198	20	4	1		23	0
21	20003	102	10	60.5	70.5	21	50.5	10		205	21	12	2		24	0
22	50012	402	10	60.5	70.5	21	50.5	10		212	22	20	3		25	0
23	100047	902	10	60.5	70.5	21	50.5	10		219	23	12	2		26	0
24	110057	1002	10	60.5	70.5	21	50.5	10		226	24	0	0		27	0
25	120068	1102	10	60.5	70.5	21	50.5	10		233	25	28	4		28	0
26	140092	1301	10	60.5	70.5	21	50.5	10		240	26	16	2		29	0
27	10003	3	10	70.5	80.5	31	50.5	20		247	27	0	0		30	0
28	90039	803	10	70.5	80.5	31	50.5	20		254	28	20	3		31	0
29	200191	1901	10	70.5	80.5	31	50.5	20		261	29	20	3		32	0
30	190172	1801	10	70.5	80.5	31	50.5	20		268	30	4	1		33	0
31	170137	1601	10	70.5	80.5	31	50.5	20		275	31	8	1		34	0
32	20004	103	10	70.5	80.5	31	50.5	20		282	32	16	2		35	0
33	160121	1501	10	70.5	80.5	31	50.5	20		289	33	20	3		36	0
34	110058	1003	10	70.5	80.5	31	50.5	20		296	34	4	1		37	0
35	180154	1701	10	70.5	80.5	31	50.5	20		303	35	16	2		38	0
36	50013	403	10	70.5	80.5	31	50.5	20		310	36	20	3		39	0
37	130081	1203	10	70.5	80.5	31	50.5	20		317	37	16	2		40	0
38	80031	703	10	70.5	80.5	31	50.5	20		324	38	4	1		41	0
39	30006	203	10	70.5	80.5	31	50.5	20		331	39	0	0		42	0
40	100048	903	10	70.5	80.5	31	50.5	20		338	40	32	5		43	0
41	150106	1401	10	70.5	80.5	31	50.5	20		345	41	12	2		44	0
42	70024	603	10	70.5	80.5	31	50.5	20		352	42	0	0		45	0
43	40009	303	10	70.5	80.5	31	50.5	20		359	43	20	3		46	0
44	60018	503	10	70.5	80.5	31	50.5	20		366	44	20	3		47	0
45	120069	1103	10	70.5	80.5	31	50.5	20		373	45	0	0		48	0
46	140093	1302	10	70.5	80.5	31	50.5	20		380	46	20	3		49	0
47	10004	4	10	80.5	90.5	41	50.5	30		387	47	16	2		50	0
48	20005	104	10	80.5	90.5	41	50.5	30		394	48	4	1		51	32.5
49	90040	804	10	80.5	90.5	41	50.5	30		401	49	12	2		52	32.5
50	160122	1502	10	80.5	90.5	41	50.5	30		408	50	24	3		53	32.5
51	50014	404	10	80.5	90.5	41	50.5	30		415	51	16	2		54	32.5
52	140094	1303	10	80.5	90.5	41	50.5	30		422	52	0	0		55	32.5
53	180155	1702	10	80.5	90.5	41	50.5	30		429	53	16	2		56	32.5
54	100049	904	10	80.5	90.5	41	50.5	30		436	54	12	2		57	32.5
55	60019	504	10	80.5	90.5	41	50.5	30		443	55	0	0		58	32.5
56	220232	2101	10	80.5	90.5	41	50.5	30		450	56	32	5		59	32.5
57	80032	704	10	80.5	90.5	41	50.5	30		457	57	16	2		60	32.5
58	130082	1204	10	80.5	90.5	41	50.5	30		464	58	4	1		61	35
59	30007	204	10	80.5	90.5	41	50.5	30		471	59	8	1		62	35
60	200192	1902	10	80.5	90.5	41	50.5	30		478	60	20	3		63	35
61	120070	1104	10	80.5	90.5	41	50.5	30		485	61	24	3		64	35
62	150107	1402	10	80.5	90.5	41	50.5	30		492	62	0	0		65	35
63	210211	2001	10	80.5	90.5	41	50.5	30		499	63	20	3		66	35
64	70025	604	10	80.5	90.5	41	50.5	30		506	64	12	2		67	35
65	110059	1004	10	80.5	90.5	41	50.5	30		513	65	0	0		68	35
66	170138	1602	10	80.5	90.5	41	50.5	30		520	66	12	2		69	35
67	40010	304	10	80.5	90.5	41	50.5	30		527	67	4	1		70	35
68	190173	1802	10	80.5	90.5	41	50.5	30		534	68	0	0		71	50
69	280379	2701	10	90.5	100.5	51	50.5	40		541	69	4	1		72	50
70	170139	1603	10	90.5	100.5	51	50.5	40		548	70	0	0		73	50
71	240277	2301	10	90.5	100.5	51	50.5	40		555	71	0	0		74	50
72	200193	1903	10	90.5	100.5	51	50.5	40		562	72	16	2		75	50
73	180156	1703	10	90.5	100.5	51	50.5	40		569	73	0	0		76	50
74	140095	1304	10	90.5	100.5	51	50.5	40		576	74	20	3		77	50
75	150108	1403	10	90.5	100.5	51	50.5	40		583	75	12	2		78	50
76	260326	2501	10	90.5	100.5	51	50.5	40		590	76	4	1		79	50
77	190174	1803	10	90.5	100.5	51	50.5	40		597	77	24	3		80	50
78	210212	2002	10	90.5	100.5	51	50.5	40		604	78	12	2		81	55
79	220233	2102	10	90.5	100.5	51	50.5	40		611	79	20	3		82	55
80	160123	1503	10	90.5	100.5	51	50.5	40		618	80	0	0		83	55
81	230254	2201	10	90.5	100.5	51	50.5	40		625	81	20	3		84	55
82	270352	2601	10	90.5	100.5	51	50.5	40		632	82	16	2		85	55
83	250301	2401	10	90.5	100.5	51	50.5	40		639	83	0	0		86	55
84	280380	2702	10	100.5	110.5	61	50.5	50		646	84	20	3		87	55
85	250302	2402	10	100.5	110.5	61	50.5	50		653	85	16	2		88	55
86	160124	1504	10	100.5	110.5	61	50.5	50		660	86	4	1		89	55
87	270353	2602	10	100.5	110.5	61	50.5	50		667	87	16	2		90	55
88	340562	3301	10	100.5	110.5	61	50.5	50		674	88	12	2		91	37.5
89	190175	1804	10	100.5	110.5	61	50.5	50		681	89	20	3		92	37.5
90	320497	3101	10	100.5	110.5	61	50.5	50		688	90	0	0		93	37.5
91	170140	1604	10	100.5	110.5	61	50.5	50		695	91	16	2		94	37.5
92	210213	2003	10	100.5	110.5	61	50.5	50		702	92	24	3		95	37.5
93	330529	3201	10	100.5	110.5	61	50.5	50		709	93	0	0		96	37.5
94	290407	2801	10	100.5	110.5	61	50.5	50		716	94	16	2		97	37.5
95	230255	2202	10	100.5	110.5	61	50.5	50		723	95	20	3		98	37.5
96	200194	1904	10	100.5	110.5	61	50.5	50		730	96	4	1		99	37.5
97	150109	1404	10	100.5	110.5	61	50.5	50		737	97	16	2		100	37.5
98	260327	2502	10	100.5	110.5	61	50.5	50		744	98	28	4		101	47.5
99	240278	2302	10	100.5	110.5	61	50.5	50		751	99	32	5		102	47.5
100	220234	2103	10	100.5	110.5	61	50.5	50		758	100	12	2		103	47.5
101	310466	3001	10	100.5	110.5	61	50.5	50		765	101	20	3		104	47.5
102	180157	1704	10	100.5	110.5	61	50.5	50		772	102	40	6		105	47.5
103	350596	3401	10	110.5	120.5	71	50.5	60		779	103	12	2		106	47.5
104	320498	3102	10	110.5	120.5	71	50.5	60		786	104	4	1		107	47.5
105	270354	2603	10	110.5	120.5	71	50.5	60		793	105	16	2		108	47.5
106	260328	2503	10	110.5	120.5	71	50.5	60		800	106	16	2		109	47.5
107	310467	3002	10	110.5	120.5	71	50.5	60		807	107	20	3		110	47.5
108	370667	3601	10	110.5	120.5	71	50.5	60		814	108	0	0		111	42.5
109	330530	3202	10	110.5	120.5	71	50.5	60		821	109	24	3		112	42.5
110	210214	2004	10	110.5	120.5	71	50.5	60		828	110	12	2		113	42.5
111	340563	3302	10	110.5	120.5	71	50.5	60		835	111	0	0		114	42.5
112	240279	2303	10	110.5	120.5	71	50.5	60		842	112	16	2		115	42.5
113	290408	2802	10	110.5	120.5	71	50.5	60		849	113	24	3		116	42.5
114	250303	2403	10	110.5	120.5	71	50.5	60		856	114	4	1		117	42.5
115	230256	2203	10	110.5	120.5	71	50.5	60		863	115	20	3		118	42.5
116	360631	3501	10	110.5	120.5	71	50.5	60		870	116	20	3		119	42.5
117	280381	2703	10	110.5	120.5	71	50.5	60		877	117	8	1		120	42.5
118	220235	2104	10	110.5	120.5	71	50.5	60		884	118	0	0		121	50
119	300436	2901	10	110.5	120.5	71	50.5	60		891	119	28	4		122	50
120	420862	4101	10	120.5	130.5	81	50.5	70		898	120	12	2		123	50
121	400781	3901	10	120.5	130.5	81	50.5	70		905	121	0	0		124	50
122	310468	3003	10	120.5	130.5	81	50.5	70		912	122	20	3		125	50
123	320499	3103	10	120.5	130.5	81	50.5	70		919	123	16	2		126	50
124	410821	4001	10	120.5	130.5	81	50.5	70		926	124	4	1		127	50
125	240280	2304	10	120.5	130.5	81	50.5	70		933	125	20	3		128	50
126	230257	2204	10	120.5	130.5	81	50.5	70		940	126	0	0		129	50
127	370668	3602	10	120.5	130.5	81	50.5	70		947	127	12	2		130	50
128	300437	2902	10	120.5	130.5	81	50.5	70		954	128	20	3		131	45
129	340564	3303	10	120.5	130.5	81	50.5	70		961	129	16	2		132	45
130	330531	3203	10	120.5	130.5	81	50.5	70		968	130	12	2		133	45
131	250304	2404	10	120.5	130.5	81	50.5	70		975	131	4	1		134	45
132	390742	3801	10	120.5	130.5	81	50.5	70		982	132	12	2		135	45
133	380704	3701	10	120.5	130.5	81	50.5	70		989	133	16	2		136	45
134	290409	2803	10	120.5	130.5	81	50.5	70		996	134	12	2		137	45
135	270355	2604	10	120.5	130.5	81	50.5	70		1003	135	16	2		138	45
136	260329	2504	10	120.5	130.5	81	50.5	70		1010	136	0	0		139	45
137	360632	3502	10	120.5	130.5	81	50.5	70		1017	137	16	2		140	45
138	280382	2704	10	120.5	130.5	81	50.5	70		1024	138	20	3		141	45
139	350597	3402	10	120.5	130.5	81	50.5	70		1031	139	0	0		142	45
140	350598	3403	10	130.5	140.5	91	50.5	80		1038	140	20	3		143	45
141	310469	3004	10	130.5	140.5	91	50.5	80		1045	141	20	3		144	45
142	380705	3702	10	130.5	140.5	91	50.5	80		1052	142	4	1		145	45
143	400782	3902	10	130.5	140.5	91	50.5	80		1059	143	16	2		146	45
144	390743	3802	10	130.5	140.5	91	50.5	80		1066	144	16	2		147	45
145	420863	4102	10	130.5	140.5	91	50.5	80		1073	145	20	3		148	45
146	440947	4301	10	130.5	140.5	91	50.5	80		1080	146	0	0		149	45
147	340565	3304	10	130.5	140.5	91	50.5	80		1087	147	20	3		150	45
148	430904	4201	10	130.5	140.5	91	50.5	80		1094	148	24	3		151	45
149	330532	3204	10	130.5	140.5	91	50.5	80		1101	149	0	0		152	45
150	450991	4401	10	130.5	140.5	91	50.5	80		1108	150	20	3		153	45
151	300438	2903	10	130.5	140.5	91	50.5	80		1115	151	20	3		154	45
152	461036	4501	10	130.5	140.5	91	50.5	80		1122	152	4	1		155	45
153	290410	2804	10	130.5	140.5	91	50.5	80		1129	153	12	2		156	45
154	320500	3104	10	130.5	140.5	91	50.5	80		1136	154	8	1		157	45
155	410822	4002	10	130.5	140.5	91	50.5	80		1143	155	28	4		158	45
156	370669	3603	10	130.5	140.5	91	50.5	80		1150	156	8	1		159	45
157	360633	3503	10	130.5	140.5	91	50.5	80		1157	157	20	3		160	45
158	350599	3404	10	140.5	150.5	101	50.5	90		1164	158	8	1		161	45
159	420864	4103	10	140.5	150.5	101	50.5	90		1171	159	8	1		162	45
160	521327	5101	10	140.5	150.5	101	50.5	90		1178	160	20	3		163	45
161	501226	4901	10	140.5	150.5	101	50.5	90		1185	161	16	2		164	45
162	481129	4701	10	140.5	150.5	101	50.5	90		1192	162	12	2		165	45
163	410823	4003	10	140.5	150.5	101	50.5	90		1199	163	12	2		166	45
164	300439	2904	10	140.5	150.5	101	50.5	90		1206	164	12	2		167	45
165	450992	4402	10	140.5	150.5	101	50.5	90		1213	165	20	3		168	45
166	471082	4601	10	140.5	150.5	101	50.5	90		1220	166	16	2		169	45
167	461037	4502	10	140.5	150.5	101	50.5	90		1227	167	12	2		170	45
168	430905	4202	10	140.5	150.5	101	50.5	90		1234	168	0	0		171	42.5
169	491177	4801	10	140.5	150.5	101	50.5	90		1241	169	20	3		172	42.5
170	380706	3703	10	140.5	150.5	101	50.5	90		1248	170	20	3		173	42.5
171	360634	3504	10	140.5	150.5	101	50.5	90		1255	171	0	0		174	42.5
172	370670	3604	10	140.5	150.5	101	50.5	90		1262	172	12	2		175	42.5
173	390744	3803	10	140.5	150.5	101	50.5	90		1269	173	16	2		176	42.5
174	400783	3903	10	140.5	150.5	101	50.5	90		1276	174	4	1		177	42.5
175	440948	4302	10	140.5	150.5	101	50.5	90		1283	175	20	3		178	42.5
176	561541	5501	10	150.5	160.5	111	50.5	100		1290	176	20	3		179	42.5
177	531379	5201	10	150.5	160.5	111	50.5	100		1297	177	12	2		180	42.5
178	450993	4403	10	150.5	160.5	111	50.5	100		1304	178	0	0		181	50
179	551486	5401	10	150.5	160.5	111	50.5	100		1311	179	20	3		182	50
180	380707	3704	10	150.5	160.5	111	50.5	100		1318	180	24	3		183	50
181	481130	4702	10	150.5	160.5	111	50.5	100		1325	181	0	0		184	50
182	521328	5102	10	150.5	160.5	111	50.5	100		1332	182	12	2		185	50
183	400784	3904	10	150.5	160.5	111	50.5	100		1339	183	20	3		186	50
184	430906	4203	10	150.5	160.5	111	50.5	100		1346	184	4	1		187	50
185	471083	4602	10	150.5	160.5	111	50.5	100		1353	185	16	2		188	50
186	501227	4902	10	150.5	160.5	111	50.5	100		1360	186	12	2		189	50
187	390745	3804	10	150.5	160.5	111	50.5	100		1367	187	20	3		190	50
188	491178	4802	10	150.5	160.5	111	50.5	100		1374	188	20	3		191	45
189	410824	4004	10	150.5	160.5	111	50.5	100		1381	189	4	1		192	45
190	461038	4503	10	150.5	160.5	111	50.5	100		1388	190	24	3		193	45
191	420865	4104	10	150.5	160.5	111	50.5	100		1395	191	0	0		194	45
192	511276	5001	10	150.5	160.5	111	50.5	100		1402	192	12	2		195	45
193	440949	4303	10	150.5	160.5	111	50.5	100		1409	193	16	2		196	45
194	521329	5103	10	160.5	170.5	121	50.5	110		1416	194	16	2		197	45
195	491179	4803	10	160.5	170.5	121	50.5	110		1423	195	24	3		198	45
196	481131	4703	10	160.5	170.5	121	50.5	110		1430	196	0	0		199	45
197	611831	6001	10	160.5	170.5	121	50.5	110		1437	197	16	2		200	45
198	591712	5801	10	160.5	170.5	121	50.5	110		1444	198	16	2		201	47.5
199	541432	5301	10	160.5	170.5	121	50.5	110		1451	199	0	0		202	47.5
200	471084	4603	10	160.5	170.5	121	50.5	110		1458	200	28	4		203	47.5
201	561542	5502	10	160.5	170.5	121	50.5	110		1465	201	12	2		204	47.5
202	551487	5402	10	160.5	170.5	121	50.5	110		1472	202	4	1		205	47.5
203	571597	5601	10	160.5	170.5	121	50.5	110		1479	203	20	3		206	47.5
204	430907	4204	10	160.5	170.5	121	50.5	110		1486	204	16	2		207	47.5
205	531380	5202	10	160.5	170.5	121	50.5	110		1493	205	16	2		208	47.5
206	501228	4903	10	160.5	170.5	121	50.5	110		1500	206	0	0		209	47.5
207	511277	5002	10	160.5	170.5	121	50.5	110		1507	207	24	3		210	47.5
208	440950	4304	10	160.5	170.5	121	50.5	110		1514	208	24	3		211	52.5
209	450994	4404	10	160.5	170.5	121	50.5	110		1521	209	0	0		212	52.5
210	581654	5701	10	160.5	170.5	121	50.5	110		1528	210	20	3		213	52.5
211	461039	4504	10	160.5	170.5	121	50.5	110		1535	211	8	1		214	52.5
212	481132	4704	10	170.5	180.5	131	50.5	120		1542	212	4	1		215	52.5
213	511278	5003	10	170.5	180.5	131	50.5	120		1549	213	24	3		216	52.5
214	521330	5104	10	170.5	180.5	131	50.5	120		1556	214	16	2		217	52.5
215	581655	5702	10	170.5	180.5	131	50.5	120		1563	215	16	2		218	52.5
216	611832	6002	10	170.5	180.5	131	50.5	120		1570	216	4	1		219	52.5
217	471085	4604	10	170.5	180.5	131	50.5	120		1577	217	16	2		220	52.5
218	491180	4804	10	170.5	180.5	131	50.5	120		1584	218	4	1		221	42.5
219	631954	6201	10	170.5	180.5	131	50.5	120		1591	219	20	3		222	42.5
220	541433	5302	10	170.5	180.5	131	50.5	120		1598	220	20	3		223	42.5
221	501229	4904	10	170.5	180.5	131	50.5	120		1605	221	16	2		224	42.5
222	621892	6101	10	170.5	180.5	131	50.5	120		1612	222	12	2		225	42.5
223	551488	5403	10	170.5	180.5	131	50.5	120		1619	223	8	1		226	42.5
224	561543	5503	10	170.5	180.5	131	50.5	120		1626	224	4	1		227	42.5
225	601771	5901	10	170.5	180.5	131	50.5	120		1633	225	16	2		228	42.5
226	571598	5602	10	170.5	180.5	131	50.5	120		1640	226	16	2		229	42.5
227	531381	5203	10	170.5	180.5	131	50.5	120		1647	227	4	1		230	42.5
228	591713	5802	10	170.5	180.5	131	50.5	120		1654	228	20	3		231	42.5
229	581656	5703	10	180.5	190.5	141	50.5	130		1661	229	16	2		232	42.5
230	672212	6601	10	180.5	190.5	141	50.5	130		1668	230	16	2		233	42.5
231	611833	6003	10	180.5	190.5	141	50.5	130		1675	231	0	0		234	42.5
232	531382	5204	10	180.5	190.5	141	50.5	130		1682	232	20	3		235	42.5
233	591714	5803	10	180.5	190.5	141	50.5	130		1689	233	16	2		236	42.5
234	571599	5603	10	180.5	190.5	141	50.5	130		1696	234	0	0		237	42.5
235	712486	7001	10	180.5	190.5	141	50.5	130		1703	235	16	2		238	42.5
236	682279	6701	10	180.5	190.5	141	50.5	130		1710	236	12	2		239	42.5
237	662146	6501	10	180.5	190.5	141	50.5	130		1717	237	4	1		240	42.5
238	702416	6901	10	180.5	190.5	141	50.5	130		1724	238	16	2		241	42.5
239	541434	5303	10	180.5	190.5	141	50.5	130		1731	239	24	3		242	42.5
240	561544	5504	10	180.5	190.5	141	50.5	130		1738	240	16	2		243	42.5
241	692347	6801	10	180.5	190.5	141	50.5	130		1745	241	0	0		244	42.5
242	551489	5404	10	180.5	190.5	141	50.5	130		1752	242	12	2		245	42.5
243	621893	6102	10	180.5	190.5	141	50.5	130		1759	243	24	3		246	42.5
244	601772	5902	10	180.5	190.5	141	50.5	130		1766	244	0	0		247	42.5
245	652081	6401	10	180.5	190.5	141	50.5	130		1773	245	20	3		248	42.5
246	631955	6202	10	180.5	190.5	141	50.5	130		1780	246	16	2		249	42.5
247	511279	5004	10	180.5	190.5	141	50.5	130		1787	247	12	2		250	42.5
248	642017	6301	10	180.5	190.5	141	50.5	130		1794	248	16	2		251	42.5
249	702417	6902	10	190.5	200.5	151	50.5	140		1801	249	28	4		252	42.5
250	601773	5903	10	190.5	200.5	151	50.5	140		1808	250	4	1		253	42.5
251	672213	6602	10	190.5	200.5	151	50.5	140		1815	251	4	1		254	42.5
252	652082	6402	10	190.5	200.5	151	50.5	140		1822	252	16	2		255	42.5
253	591715	5804	10	190.5	200.5	151	50.5	140		1829	253	32	5		256	42.5
254	631956	6203	10	190.5	200.5	151	50.5	140		1836	254	8	1		257	42.5
255	611834	6004	10	190.5	200.5	151	50.5	140		1843	255	12	2		258	42.5
256	752776	7401	10	190.5	200.5	151	50.5	140		1850	256	20	3		259	42.5
257	742702	7301	10	190.5	200.5	151	50.5	140		1857	257	16	2		260	42.5
258	682280	6702	10	190.5	200.5	151	50.5	140		1864	258	0	0		261	47.5
259	621894	6103	10	190.5	200.5	151	50.5	140		1871	259	28	4		262	47.5
260	571600	5604	10	190.5	200.5	151	50.5	140		1878	260	20	3		263	47.5
261	662147	6502	10	190.5	200.5	151	50.5	140		1885	261	4	1		264	47.5
262	541435	5304	10	190.5	200.5	151	50.5	140		1892	262	12	2		265	47.5
263	722557	7101	10	190.5	200.5	151	50.5	140		1899	263	16	2		266	47.5
264	642018	6302	10	190.5	200.5	151	50.5	140		1906	264	20	3		267	47.5
265	692348	6802	10	190.5	200.5	151	50.5	140		1913	265	0	0		268	47.5
266	581657	5704	10	190.5	200.5	151	50.5	140		1920	266	16	2		269	47.5
267	601774	5904	10	200.5	210.5	161	50.5	150		1927	267	24	3		270	47.5
268	783004	7701	10	200.5	210.5	161	50.5	150		1934	268	0	0		271	47.5
269	712487	7002	10	200.5	210.5	161	50.5	150		1941	269	20	3		272	47.5
270	652083	6403	10	200.5	210.5	161	50.5	150		1948	270	12	2		273	47.5
271	752777	7402	10	200.5	210.5	161	50.5	150		1955	271	4	1		274	47.5
272	772927	7601	10	200.5	210.5	161	50.5	150		1962	272	20	3		275	47.5
273	702418	6903	10	200.5	210.5	161	50.5	150		1969	273	20	3		276	47.5
274	682281	6703	10	200.5	210.5	161	50.5	150		1976	274	24	3		277	47.5
275	722558	7102	10	200.5	210.5	161	50.5	150		1983	275	0	0		278	47.5
276	692349	6803	10	200.5	210.5	161	50.5	150		1990	276	12	2		279	47.5
277	742703	7302	10	200.5	210.5	161	50.5	150		1997	277	20	3		280	47.5
278	621895	6104	10	200.5	210.5	161	50.5	150		2004	278	0	0		281	40
279	732629	7201	10	200.5	210.5	161	50.5	150		2011	279	20	3		282	40
280	793082	7801	10	200.5	210.5	161	50.5	150		2018	280	16	2		283	40
281	631957	6204	10	200.5	210.5	161	50.5	150		2025	281	4	1		284	40
282	762851	7501	10	200.5	210.5	161	50.5	150		2032	282	20	3		285	40
283	672214	6603	10	200.5	210.5	161	50.5	150		2039	283	16	2		286	40
284	662148	6503	10	200.5	210.5	161	50.5	150		2046	284	16	2		287	40
285	642019	6303	10	200.5	210.5	161	50.5	150		2053	285	0	0		288	40
286	843487	8301	10	210.5	220.5	171	50.5	160		2060	286	24	3		289	40
287	833404	8201	10	210.5	220.5	171	50.5	160		2067	287	20	3		290	40
288	752778	7403	10	210.5	220.5	171	50.5	160		2074	288	0	0		291	42.5
289	772928	7602	10	210.5	220.5	171	50.5	160		2081	289	20	3		292	42.5
290	722559	7103	10	210.5	220.5	171	50.5	160		2088	290	16	2		293	42.5
291	712488	7003	10	210.5	220.5	171	50.5	160		2095	291	4	1		294	42.5
292	702419	6904	10	210.5	220.5	171	50.5	160		2102	292	12	2		295	42.5
293	662149	6504	10	210.5	220.5	171	50.5	160		2109	293	20	3		296	42.5
294	682282	6704	10	210.5	220.5	171	50.5	160		2116	294	16	2		297	42.5
295	742704	7303	10	210.5	220.5	171	50.5	160		2123	295	0	0		298	42.5
296	823322	8101	10	210.5	220.5	171	50.5	160		2130	296	16	2		299	42.5
297	732630	7202	10	210.5	220.5	171	50.5	160		2137	297	20	3		300	42.5
298	803161	7901	10	210.5	220.5	171	50.5	160		2144	298	0	0		301	40
299	692350	6804	10	210.5	220.5	171	50.5	160		2151	299	12	2		302	40
300	813241	8001	10	210.5	220.5	171	50.5	160		2158	300	20	3		303	40
301	793083	7802	10	210.5	220.5	171	50.5	160		2165	301	4	1		304	40
302	652084	6404	10	210.5	220.5	171	50.5	160		2172	302	16	2		305	40
303	642020	6304	10	210.5	220.5	171	50.5	160		2179	303	20	3		306	40
304	672215	6604	10	210.5	220.5	171	50.5	160		2186	304	12	2		307	40
305	783005	7702	10	210.5	220.5	171	50.5	160		2193	305	8	1		308	40
306	762852	7502	10	210.5	220.5	171	50.5	160		2200	306	16	2		309	40
307	843488	8302	10	220.5	230.5	181	50.5	170		2207	307	16	2		310	40
308	783006	7703	10	220.5	230.5	181	50.5	170		2214	308	0	0		311	42.5
309	803162	7902	10	220.5	230.5	181	50.5	170		2221	309	16	2		312	42.5
310	722560	7104	10	220.5	230.5	181	50.5	170		2228	310	20	3		313	42.5
311	752779	7404	10	220.5	230.5	181	50.5	170		2235	311	4	1		314	42.5
312	873742	8601	10	220.5	230.5	181	50.5	170		2242	312	12	2		315	42.5
313	712489	7004	10	220.5	230.5	181	50.5	170		2249	313	20	3		316	42.5
314	853571	8401	10	220.5	230.5	181	50.5	170		2256	314	12	2		317	42.5
315	772929	7603	10	220.5	230.5	181	50.5	170		2263	315	8	1		318	42.5
316	833405	8202	10	220.5	230.5	181	50.5	170		2270	316	20	3		319	42.5
317	823323	8102	10	220.5	230.5	181	50.5	170		2277	317	8	1		320	42.5
318	883829	8701	10	220.5	230.5	181	50.5	170		2284	318	8	1		321	52.5
319	762853	7503	10	220.5	230.5	181	50.5	170		2291	319	24	3		322	52.5
320	732631	7203	10	220.5	230.5	181	50.5	170		2298	320	16	2		323	52.5
321	813242	8002	10	220.5	230.5	181	50.5	170		2305	321	0	0		324	52.5
322	793084	7803	10	220.5	230.5	181	50.5	170		2312	322	16	2		325	52.5
323	742705	7304	10	220.5	230.5	181	50.5	170		2319	323	20	3		326	52.5
324	762854	7504	10	230.5	240.5	191	50.5	180		2326	324	0	0		327	52.5
325	772930	7604	10	230.5	240.5	191	50.5	180		2333	325	16	2		328	52.5
326	863656	8501	10	230.5	240.5	191	50.5	180		2340	326	12	2		329	52.5
327	883830	8702	10	230.5	240.5	191	50.5	180		2347	327	4	1		330	52.5
328	904006	8901	10	230.5	240.5	191	50.5	180		2354	328	24	3		331	45
329	833406	8203	10	230.5	240.5	191	50.5	180		2361	329	16	2		332	45
330	813243	8003	10	230.5	240.5	191	50.5	180		2368	330	20	3		333	45
331	732632	7204	10	230.5	240.5	191	50.5	180		2375	331	0	0		334	45
332	893917	8801	10	230.5	240.5	191	50.5	180		2382	332	12	2		335	45
333	843489	8303	10	230.5	240.5	191	50.5	180		2389	333	24	3		336	45
334	803163	7903	10	230.5	240.5	191	50.5	180		2396	334	0	0		337	45
335	873743	8602	10	230.5	240.5	191	50.5	180		2403	335	16	2		338	45
336	914096	9001	10	230.5	240.5	191	50.5	180		2410	336	12	2		339	45
337	823324	8103	10	230.5	240.5	191	50.5	180		2417	337	4	1		340	45
338	783007	7704	10	230.5	240.5	191	50.5	180		2424	338	12	2		341	47.5
339	853572	8402	10	230.5	240.5	191	50.5	180		2431	339	16	2		342	47.5
340	793085	7804	10	230.5	240.5	191	50.5	180		2438	340	16	2		343	47.5
341	914097	9002	10	240.5	250.5	201	50.5	190		2445	341	0	0		344	47.5
342	853573	8403	10	240.5	250.5	201	50.5	190		2452	342	4	1		345	47.5
343	873744	8603	10	240.5	250.5	201	50.5	190		2459	343	24	3		346	47.5
344	904007	8902	10	240.5	250.5	201	50.5	190		2466	344	0	0		347	47.5
345	964561	9501	10	240.5	250.5	201	50.5	190		2473	345	16	2		348	47.5
346	833407	8204	10	240.5	250.5	201	50.5	190		2480	346	20	3		349	47.5
347	863657	8502	10	240.5	250.5	201	50.5	190		2487	347	4	1		350	47.5
348	813244	8004	10	240.5	250.5	201	50.5	190		2494	348	8	1		351	45
349	893918	8802	10	240.5	250.5	201	50.5	190		2501	349	16	2		352	45
350	944372	9301	10	240.5	250.5	201	50.5	190		2508	350	12	2		353	45
351	843490	8304	10	240.5	250.5	201	50.5	190		2515	351	0	0		354	45
352	934279	9201	10	240.5	250.5	201	50.5	190		2522	352	12	2		355	45
353	803164	7904	10	240.5	250.5	201	50.5	190		2529	353	16	2		356	45
354	823325	8104	10	240.5	250.5	201	50.5	190		2536	354	0	0		357	45
355	954466	9401	10	240.5	250.5	201	50.5	190		2543	355	16	2		358	45
356	883831	8703	10	240.5	250.5	201	50.5	190		2550	356	20	3		359	45
357	924187	9101	10	240.5	250.5	201	50.5	190		2557	357	4	1		360	45
358	10005	5	10	250.5	260.5	163.5	98	152.5		2564	358	16	2		361	47.5
359	954467	9402	10	250.5	260.5	211	50.5	200		2571	359	16	2		362	47.5
360	893919	8803	10	250.5	260.5	211	50.5	200		2578	360	20	3		363	47.5
361	964562	9502	10	250.5	260.5	211	50.5	200		2585	361	0	0		364	47.5
362	914098	9003	10	250.5	260.5	211	50.5	200		2592	362	24	3		365	47.5
363	863658	8503	10	250.5	260.5	211	50.5	200		2599	363	16	2		366	47.5
364	934280	9202	10	250.5	260.5	211	50.5	200		2606	364	0	0		367	47.5
365	1004951	9901	10	250.5	260.5	211	50.5	200		2613	365	16	2		368	47.5
366	944373	9302	10	250.5	260.5	211	50.5	200		2620	366	24	3		369	47.5
367	994852	9801	10	250.5	260.5	211	50.5	200		2627	367	4	1		370	47.5
368	883832	8704	10	250.5	260.5	211	50.5	200		2634	368	20	3		371	45
369	984754	9701	10	250.5	260.5	211	50.5	200		2641	369	16	2		372	45
370	974657	9601	10	250.5	260.5	211	50.5	200		2648	370	20	3		373	45
371	873745	8604	10	250.5	260.5	211	50.5	200		2655	371	8	1		374	45
372	853574	8404	10	250.5	260.5	211	50.5	200		2662	372	20	3		375	45
373	904008	8903	10	250.5	260.5	211	50.5	200		2669	373	12	2		376	45
374	924188	9102	10	250.5	260.5	211	50.5	200		2676	374	12	2		377	45
375	50015	405	10	260.5	270.5	173.5	98	162.5		2683	375	12	2		378	45
376	10006	6	10	260.5	270.5	173.5	98	162.5		2690	376	16	2		379	45
377	904009	8904	10	260.5	270.5	221	50.5	210		2697	377	12	2		380	45
378	893920	8804	10	260.5	270.5	221	50.5	210		2704	378	24	3		381	45
379	1004952	9902	10	260.5	270.5	221	50.5	210		2711	379	12	2		382	45
380	863659	8504	10	260.5	270.5	221	50.5	210		2718	380	28	4		383	45
381	40011	305	10	260.5	270.5	173.5	98	162.5		2725	381	20	3		384	45
382	944374	9303	10	260.5	270.5	221	50.5	210		2732	382	4	1		385	45
383	924189	9103	10	260.5	270.5	221	50.5	210		2739	383	16	2		386	45
384	60020	505	10	260.5	270.5	173.5	98	162.5		2746	384	20	3		387	45
385	994853	9802	10	260.5	270.5	221	50.5	210		2753	385	4	1		388	45
386	984755	9702	10	260.5	270.5	221	50.5	210		2760	386	16	2		389	45
387	964563	9503	10	260.5	270.5	221	50.5	210		2767	387	16	2		390	45
388	914099	9004	10	260.5	270.5	221	50.5	210		2774	388	20	3		391	42.5
389	954468	9403	10	260.5	270.5	221	50.5	210		2781	389	0	0		392	42.5
390	30008	205	10	260.5	270.5	173.5	98	162.5		2788	390	16	2		393	42.5
391	974658	9602	10	260.5	270.5	221	50.5	210		2795	391	24	3		394	42.5
392	934281	9203	10	260.5	270.5	221	50.5	210		2802	392	0	0		395	42.5
393	20006	105	10	260.5	270.5	173.5	98	162.5		2809	393	8	1		396	42.5
394	924190	9104	10	270.5	280.5	231	50.5	220		2816	394	28	4		397	42.5
395	954469	9404	10	270.5	280.5	231	50.5	220		2823	395	4	1		398	42.5
396	60021	506	10	270.5	280.5	183.5	98	172.5		2830	396	12	2		399	42.5
397	944375	9304	10	270.5	280.5	231	50.5	220		2837	397	20	3		400	42.5
398	10007	7	10	270.5	280.5	183.5	98	172.5		2844	398	12	2		401	47.5
399	994854	9803	10	270.5	280.5	231	50.5	220		2851	399	8	1		402	47.5
400	30009	206	10	270.5	280.5	183.5	98	172.5		2858	400	20	3		403	47.5
401	984756	9703	10	270.5	280.5	231	50.5	220		2865	401	16	2		404	47.5
402	20007	106	10	270.5	280.5	183.5	98	172.5		2872	402	8	1		405	47.5
403	90041	805	10	270.5	280.5	183.5	98	172.5		2879	403	12	2		406	47.5
404	40012	306	10	270.5	280.5	183.5	98	172.5		2886	404	24	3		407	47.5
405	100050	905	10	270.5	280.5	183.5	98	172.5		2893	405	4	1		408	47.5
406	964564	9504	10	270.5	280.5	231	50.5	220		2900	406	20	3		409	47.5
407	80033	705	10	270.5	280.5	183.5	98	172.5		2907	407	12	2		410	47.5
408	934282	9204	10	270.5	280.5	231	50.5	220		2914	408	12	2		411	47.5
409	50016	406	10	270.5	280.5	183.5	98	172.5		2921	409	20	3		412	47.5
410	974659	9603	10	270.5	280.5	231	50.5	220		2928	410	12	2		413	47.5
411	1004953	9903	10	270.5	280.5	231	50.5	220		2935	411	8	1		414	47.5
412	70026	605	10	270.5	280.5	183.5	98	172.5		2942	412	12	2		415	47.5
413	50017	407	10	280.5	290.5	193.5	98	182.5		2949	413	24	3		416	47.5
414	994855	9804	10	280.5	290.5	241	50.5	230		2956	414	8	1		417	47.5
415	90042	806	10	280.5	290.5	193.5	98	182.5		2963	415	0	0		418	47.5
416	974660	9604	10	280.5	290.5	241	50.5	230		2970	416	24	3		419	47.5
417	100051	906	10	280.5	290.5	193.5	98	182.5		2977	417	16	2		420	47.5
418	10008	8	10	280.5	290.5	193.5	98	182.5		2984	418	0	0		421	45
419	80034	706	10	280.5	290.5	193.5	98	182.5		2991	419	20	3		422	45
420	20008	107	10	280.5	290.5	193.5	98	182.5		2998	420	16	2		423	45
421	984757	9704	10	280.5	290.5	241	50.5	230		3005	421	4	1		424	45
422	150110	1405	10	280.5	290.5	173.5	118	162.5		3012	422	12	2		425	45
423	70027	606	10	280.5	290.5	193.5	98	182.5		3019	423	28	4		426	45
424	60022	507	10	280.5	290.5	193.5	98	182.5		3026	424	12	2		427	45
425	140096	1305	10	280.5	290.5	183.5	108	172.5		3033	425	4	1		428	45
426	40013	307	10	280.5	290.5	193.5	98	182.5		3040	426	20	3		429	45
427	30010	207	10	280.5	290.5	193.5	98	182.5		3047	427	8	1		430	45
428	1004954	9904	10	280.5	290.5	241	50.5	230		3054	428	8	1		431	50
429	50018	408	10	290.5	300.5	203.5	98	192.5		3061	429	20	3		432	50
430	110060	1005	10	290.5	300.5	203.5	98	192.5		3068	430	16	2		433	50
431	90043	807	10	290.5	300.5	203.5	98	192.5		3075	431	4	1		434	50
432	130083	1205	10	290.5	300.5	203.5	98	192.5		3082	432	20	3		435	50
433	20009	108	10	290.5	300.5	203.5	98	192.5		3089	433	12	2		436	50
434	140097	1306	10	290.5	300.5	193.5	108	182.5		3096	434	12	2		437	50
435	190176	1805	10	290.5	300.5	183.5	118	172.5		3103	435	8	1		438	50
436	80035	707	10	290.5	300.5	203.5	98	192.5		3110	436	20	3		439	50
437	70028	607	10	290.5	300.5	203.5	98	192.5		3117	437	4	1		440	50
438	40014	308	10	290.5	300.5	203.5	98	192.5		3124	438	8	1		441	45
439	180158	1705	10	290.5	300.5	183.5	118	172.5		3131	439	28	4		442	45
440	100052	907	10	290.5	300.5	203.5	98	192.5		3138	440	4	1		443	45
441	120071	1105	10	290.5	300.5	203.5	98	192.5		3145	441	16	2		444	45
442	160125	1505	10	290.5	300.5	183.5	118	172.5		3152	442	12	2		445	45
443	30011	208	10	290.5	300.5	203.5	98	192.5		3159	443	16	2		446	45
444	170141	1605	10	290.5	300.5	183.5	118	172.5		3166	444	0	0		447	45
445	60023	508	10	290.5	300.5	203.5	98	192.5		3173	445	24	3		448	45
446	120072	1106	10	300.5	310.5	213.5	98	202.5		3180	446	20	3		449	45
447	210215	2005	10	300.5	310.5	183.5	128	172.5		3187	447	0	0		450	45
448	70029	608	10	300.5	310.5	213.5	98	202.5		3194	448	16	2		451	47.5
449	200195	1905	10	300.5	310.5	193.5	118	182.5		3201	449	20	3		452	47.5
450	170142	1606	10	300.5	310.5	193.5	118	182.5		3208	450	4	1		453	47.5
451	100053	908	10	300.5	310.5	213.5	98	202.5		3215	451	8	1		454	47.5
452	190177	1806	10	300.5	310.5	193.5	118	182.5		3222	452	24	3		455	47.5
453	140098	1307	10	300.5	310.5	203.5	108	192.5		3229	453	16	2		456	47.5
454	110061	1006	10	300.5	310.5	213.5	98	202.5		3236	454	0	0		457	47.5
455	220236	2105	10	300.5	310.5	183.5	128	172.5		3243	455	28	4		458	47.5
456	90044	808	10	300.5	310.5	213.5	98	202.5		3250	456	12	2		459	47.5
457	130084	1206	10	300.5	310.5	213.5	98	202.5		3257	457	4	1		460	47.5
458	160126	1506	10	300.5	310.5	193.5	118	182.5		3264	458	20	3		461	50
459	180159	1706	10	300.5	310.5	193.5	118	182.5		3271	459	16	2		462	50
460	80036	708	10	300.5	310.5	213.5	98	202.5		3278	460	12	2		463	50
461	150111	1406	10	300.5	310.5	193.5	118	182.5		3285	461	8	1		464	50
462	160127	1507	10	310.5	320.5	203.5	118	192.5		3292	462	20	3		465	50
463	180160	1707	10	310.5	320.5	203.5	118	192.5		3299	463	16	2		466	50
464	210216	2006	10	310.5	320.5	193.5	128	182.5		3306	464	4	1		467	50
465	250305	2405	10	310.5	320.5	183.5	138	172.5		3313	465	20	3		468	50
466	220237	2106	10	310.5	320.5	193.5	128	182.5		3320	466	8	1		469	50
467	200196	1906	10	310.5	320.5	203.5	118	192.5		3327	467	12	2		470	50
468	120073	1107	10	310.5	320.5	223.5	98	212.5		3334	468	12	2		471	45
469	260330	2505	10	310.5	320.5	183.5	138	172.5		3341	469	16	2		472	45
470	270356	2605	10	310.5	320.5	183.5	138	172.5		3348	470	16	2		473	45
471	150112	1407	10	310.5	320.5	203.5	118	192.5		3355	471	12	2		474	45
472	190178	1807	10	310.5	320.5	203.5	118	192.5		3362	472	8	1		475	45
473	110062	1007	10	310.5	320.5	223.5	98	212.5		3369	473	16	2		476	45
474	240281	2305	10	310.5	320.5	183.5	138	172.5		3376	474	12	2		477	45
475	170143	1607	10	310.5	320.5	203.5	118	192.5		3383	475	24	3		478	45
476	130085	1207	10	310.5	320.5	223.5	98	212.5		3390	476	0	0		479	45
477	140099	1308	10	310.5	320.5	213.5	108	202.5		3397	477	16	2		480	45
478	230258	2205	10	310.5	320.5	183.5	138	172.5		3404	478	16	2		481	42.5
479	220238	2107	10	320.5	330.5	203.5	128	192.5		3411	479	0	0		482	42.5
480	270357	2606	10	320.5	330.5	193.5	138	182.5		3418	480	20	3		483	42.5
481	150113	1408	10	320.5	330.5	213.5	118	202.5		3425	481	16	2		484	42.5
482	210217	2007	10	320.5	330.5	203.5	128	192.5		3432	482	4	1		485	42.5
483	190179	1808	10	320.5	330.5	213.5	118	202.5		3439	483	20	3		486	42.5
484	120074	1108	10	320.5	330.5	233.5	98	222.5		3446	484	8	1		487	42.5
485	250306	2406	10	320.5	330.5	193.5	138	182.5		3453	485	20	3		488	42.5
486	310470	3005	10	320.5	330.5	183.5	148	172.5		3460	486	0	0		489	42.5
487	170144	1608	10	320.5	330.5	213.5	118	202.5		3467	487	16	2		490	42.5
488	230259	2206	10	320.5	330.5	193.5	138	182.5		3474	488	16	2		491	42.5
489	260331	2506	10	320.5	330.5	193.5	138	182.5		3481	489	0	0		492	42.5
490	240282	2306	10	320.5	330.5	193.5	138	182.5		3488	490	16	2		493	42.5
491	160128	1508	10	320.5	330.5	213.5	118	202.5		3495	491	12	2		494	42.5
492	320501	3105	10	320.5	330.5	183.5	148	172.5		3502	492	12	2		495	42.5
493	280383	2705	10	320.5	330.5	193.5	138	182.5		3509	493	4	1		496	42.5
494	200197	1907	10	320.5	330.5	213.5	118	202.5		3516	494	20	3		497	42.5
495	130086	1208	10	320.5	330.5	233.5	98	222.5		3523	495	20	3		498	42.5
496	180161	1708	10	320.5	330.5	213.5	118	202.5		3530	496	4	1		499	42.5
497	340566	3305	10	320.5	330.5	183.5	148	172.5		3537	497	8	1		500	42.5
498	290411	2805	10	320.5	330.5	183.5	148	172.5		3544	498	8	1		501	45
499	110063	1008	10	320.5	330.5	233.5	98	222.5		3551	499	12	2		502	45
500	260332	2507	10	330.5	340.5	203.5	138	192.5		3558	500	24	3		503	45
501	220239	2108	10	330.5	340.5	213.5	128	202.5		3565	501	0	0		504	45
502	210218	2008	10	330.5	340.5	213.5	128	202.5		3572	502	12	2		505	45
503	290412	2806	10	330.5	340.5	193.5	148	182.5		3579	503	8	1		506	45
504	380708	3705	10	330.5	340.5	173.5	168	162.5		3586	504	8	1		507	45
505	280384	2706	10	330.5	340.5	203.5	138	192.5		3593	505	24	3		508	45
506	300440	2905	10	330.5	340.5	183.5	158	172.5		3600	506	8	1		509	45
507	230260	2207	10	330.5	340.5	203.5	138	192.5		3607	507	0	0		510	45
508	350600	3405	10	330.5	340.5	183.5	158	172.5		3614	508	12	2		511	45
509	240283	2307	10	330.5	340.5	203.5	138	192.5		3621	509	24	3		512	45
510	250307	2407	10	330.5	340.5	203.5	138	192.5		3628	510	4	1		513	45
511	330533	3205	10	330.5	340.5	193.5	148	182.5		3635	511	16	2		514	45
512	360635	3505	10	330.5	340.5	183.5	158	172.5		3642	512	12	2		515	45
513	200198	1908	10	330.5	340.5	223.5	118	212.5		3649	513	16	2		516	45
514	320502	3106	10	330.5	340.5	193.5	148	182.5		3656	514	0	0		517	45
515	270358	2607	10	330.5	340.5	203.5	138	192.5		3663	515	28	4		518	45
516	310471	3006	10	330.5	340.5	193.5	148	182.5		3670	516	16	2		519	45
517	340567	3306	10	330.5	340.5	193.5	148	182.5		3677	517	0	0		520	45
518	380709	3706	10	340.5	350.5	183.5	168	172.5		3684	518	16	2		521	45
519	280385	2707	10	340.5	350.5	213.5	138	202.5		3691	519	16	2		522	45
520	360636	3506	10	340.5	350.5	193.5	158	182.5		3698	520	8	1		523	45
521	230261	2208	10	340.5	350.5	213.5	138	202.5		3705	521	20	3		524	45
522	350601	3406	10	340.5	350.5	193.5	158	182.5		3712	522	24	3		525	45
523	310472	3007	10	340.5	350.5	203.5	148	192.5		3719	523	16	2		526	45
524	320503	3107	10	340.5	350.5	203.5	148	192.5		3726	524	0	0		527	45
525	330534	3206	10	340.5	350.5	203.5	148	192.5		3733	525	20	3		528	45
526	390746	3805	10	340.5	350.5	183.5	168	172.5		3740	526	16	2		529	45
527	290413	2807	10	340.5	350.5	203.5	148	192.5		3747	527	4	1		530	45
528	270359	2608	10	340.5	350.5	213.5	138	202.5		3754	528	16	2		531	45
529	400785	3905	10	340.5	350.5	183.5	168	172.5		3761	529	28	4		532	45
530	370671	3605	10	340.5	350.5	193.5	158	182.5		3768	530	16	2		533	45
531	410825	4005	10	340.5	350.5	183.5	168	172.5		3775	531	0	0		534	45
532	250308	2408	10	340.5	350.5	213.5	138	202.5		3782	532	20	3		535	45
533	340568	3307	10	340.5	350.5	203.5	148	192.5		3789	533	32	5		536	45
534	240284	2308	10	340.5	350.5	213.5	138	202.5		3796	534	0	0		537	45
535	300441	2906	10	340.5	350.5	193.5	158	182.5		3803	535	24	3		538	45
536	260333	2508	10	340.5	350.5	213.5	138	202.5		3810	536	20	3		539	45
537	340569	3308	10	350.5	360.5	213.5	148	202.5		3817	537	4	1		540	45
538	370672	3606	10	350.5	360.5	203.5	158	192.5		3824	538	16	2		541	50
539	380710	3707	10	350.5	360.5	193.5	168	182.5		3831	539	16	2		542	50
540	300442	2907	10	350.5	360.5	203.5	158	192.5		3838	540	20	3		543	50
541	450995	4405	10	350.5	360.5	183.5	178	172.5		3845	541	0	0		544	50
542	430908	4205	10	350.5	360.5	183.5	178	172.5		3852	542	12	2		545	50
543	410826	4006	10	350.5	360.5	193.5	168	182.5		3859	543	28	4		546	50
544	330535	3207	10	350.5	360.5	213.5	148	202.5		3866	544	0	0		547	50
545	350602	3407	10	350.5	360.5	203.5	158	192.5		3873	545	16	2		548	50
546	440951	4305	10	350.5	360.5	183.5	178	172.5		3880	546	20	3		549	50
547	420866	4105	10	350.5	360.5	193.5	168	182.5		3887	547	8	1		550	50
548	360637	3507	10	350.5	360.5	203.5	158	192.5		3894	548	8	1		551	45
549	280386	2708	10	350.5	360.5	223.5	138	212.5		3901	549	20	3		552	45
550	320504	3108	10	350.5	360.5	213.5	148	202.5		3908	550	24	3		553	45
551	400786	3906	10	350.5	360.5	193.5	168	182.5		3915	551	0	0		554	45
552	290414	2808	10	350.5	360.5	213.5	148	202.5		3922	552	12	2		555	45
553	310473	3008	10	350.5	360.5	213.5	148	202.5		3929	553	16	2		556	45
554	390747	3806	10	350.5	360.5	193.5	168	182.5		3936	554	4	1		557	45
555	531383	5205	10	360.5	370.5	173.5	198	162.5		3943	555	16	2		558	45
556	370673	3607	10	360.5	370.5	213.5	158	202.5		3950	556	20	3		559	45
557	330536	3208	10	360.5	370.5	223.5	148	212.5		3957	557	12	2		560	45
558	410827	4007	10	360.5	370.5	203.5	168	192.5		3964	558	0	0		561	45
559	481133	4705	10	360.5	370.5	183.5	188	172.5		3971	559	20	3		562	45
560	380711	3708	10	360.5	370.5	203.5	168	192.5		3978	560	24	3		563	45
561	360638	3508	10	360.5	370.5	213.5	158	202.5		3985	561	0	0		564	45
562	501230	4905	10	360.5	370.5	183.5	188	172.5		3992	562	20	3		565	45
563	491181	4805	10	360.5	370.5	183.5	188	172.5		3999	563	12	2		566	45
564	450996	4406	10	360.5	370.5	193.5	178	182.5		4006	564	4	1		567	45
565	400787	3907	10	360.5	370.5	203.5	168	192.5		4013	565	16	2		568	45
566	430909	4206	10	360.5	370.5	193.5	178	182.5		4020	566	24	3		569	45
567	440952	4306	10	360.5	370.5	193.5	178	182.5		4027	567	8	1		570	45
568	420867	4106	10	360.5	370.5	203.5	168	192.5		4034	568	0	0		571	45
569	461040	4505	10	360.5	370.5	193.5	178	182.5		4041	569	24	3		572	45
570	471086	4605	10	360.5	370.5	183.5	188	172.5		4048	570	16	2		573	45
571	300443	2908	10	360.5	370.5	213.5	158	202.5		4055	571	0	0		574	45
572	350603	3408	10	360.5	370.5	213.5	158	202.5		4062	572	24	3		575	45
573	390748	3807	10	360.5	370.5	203.5	168	192.5		4069	573	12	2		576	45
574	531384	5206	10	370.5	380.5	183.5	198	172.5		4076	574	4	1		577	45
575	410828	4008	10	370.5	380.5	213.5	168	202.5		4083	575	16	2		578	45
576	521331	5105	10	370.5	380.5	193.5	188	182.5		4090	576	16	2		579	45
577	430910	4207	10	370.5	380.5	203.5	178	192.5		4097	577	16	2		580	45
578	561545	5505	10	370.5	380.5	183.5	198	172.5		4104	578	0	0		581	45
579	471087	4606	10	370.5	380.5	193.5	188	182.5		4111	579	24	3		582	45
580	450997	4407	10	370.5	380.5	203.5	178	192.5		4118	580	4	1		583	45
581	491182	4806	10	370.5	380.5	193.5	188	182.5		4125	581	0	0		584	45
582	481134	4706	10	370.5	380.5	193.5	188	182.5		4132	582	36	5		585	45
583	420868	4107	10	370.5	380.5	213.5	168	202.5		4139	583	12	2		586	45
584	390749	3808	10	370.5	380.5	213.5	168	202.5		4146	584	4	1		587	45
585	511280	5005	10	370.5	380.5	183.5	198	172.5		4153	585	12	2		588	45
586	501231	4906	10	370.5	380.5	193.5	188	182.5		4160	586	12	2		589	45
587	370674	3608	10	370.5	380.5	223.5	158	212.5		4167	587	20	3		590	45
588	400788	3908	10	370.5	380.5	213.5	168	202.5		4174	588	0	0		591	42.5
589	551490	5405	10	370.5	380.5	183.5	198	172.5		4181	589	16	2		592	42.5
590	440953	4307	10	370.5	380.5	203.5	178	192.5		4188	590	8	1		593	42.5
591	461041	4506	10	370.5	380.5	203.5	178	192.5		4195	591	16	2		594	42.5
592	571601	5605	10	380.5	390.5	183.5	208	172.5		4202	592	16	2		595	42.5
593	561546	5506	10	380.5	390.5	193.5	198	182.5		4209	593	0	0		596	42.5
594	511281	5006	10	380.5	390.5	193.5	198	182.5		4216	594	12	2		597	42.5
595	551491	5406	10	380.5	390.5	193.5	198	182.5		4223	595	20	3		598	42.5
596	531385	5207	10	380.5	390.5	193.5	198	182.5		4230	596	12	2		599	42.5
597	450998	4408	10	380.5	390.5	213.5	178	202.5		4237	597	20	3		600	42.5
598	541436	5305	10	380.5	390.5	183.5	208	172.5		4244	598	8	1		601	42.5
599	491183	4807	10	380.5	390.5	203.5	188	192.5		4251	599	8	1		602	42.5
600	581658	5705	10	380.5	390.5	183.5	208	172.5		4258	600	0	0		603	42.5
601	481135	4707	10	380.5	390.5	203.5	188	192.5		4265	601	20	3		604	42.5
602	420869	4108	10	380.5	390.5	223.5	168	212.5		4272	602	20	3		605	42.5
603	501232	4907	10	380.5	390.5	203.5	188	192.5		4279	603	0	0		606	42.5
604	440954	4308	10	380.5	390.5	213.5	178	202.5		4286	604	16	2		607	42.5
605	430911	4208	10	380.5	390.5	213.5	178	202.5		4293	605	16	2		608	42.5
606	521332	5106	10	380.5	390.5	203.5	188	192.5		4300	606	4	1		609	42.5
607	591716	5805	10	380.5	390.5	183.5	208	172.5		4307	607	20	3		610	42.5
608	471088	4607	10	380.5	390.5	203.5	188	192.5		4314	608	20	3		611	42.5
609	461042	4507	10	380.5	390.5	213.5	178	202.5		4321	609	16	2		612	42.5
610	551492	5407	10	390.5	400.5	203.5	198	192.5		4328	610	0	0		613	42.5
611	631958	6205	10	390.5	400.5	183.5	218	172.5		4335	611	20	3		614	42.5
612	511282	5007	10	390.5	400.5	203.5	198	192.5		4342	612	16	2		615	42.5
613	571602	5606	10	390.5	400.5	193.5	208	182.5		4349	613	4	1		616	42.5
614	591717	5806	10	390.5	400.5	193.5	208	182.5		4356	614	16	2		617	42.5
615	601775	5905	10	390.5	400.5	183.5	218	172.5		4363	615	8	1		618	42.5
616	481136	4708	10	390.5	400.5	213.5	188	202.5		4370	616	12	2		619	42.5
617	491184	4808	10	390.5	400.5	213.5	188	202.5		4377	617	20	3		620	42.5
618	561547	5507	10	390.5	400.5	203.5	198	192.5		4384	618	12	2		621	45
619	611835	6005	10	390.5	400.5	193.5	208	182.5		4391	619	12	2		622	45
620	521333	5107	10	390.5	400.5	213.5	188	202.5		4398	620	8	1		623	45
621	531386	5208	10	390.5	400.5	203.5	198	192.5		4405	621	16	2		624	45
622	541437	5306	10	390.5	400.5	193.5	208	182.5		4412	622	8	1		625	45
623	471089	4608	10	390.5	400.5	213.5	188	202.5		4419	623	8	1		626	45
624	501233	4908	10	390.5	400.5	213.5	188	202.5		4426	624	24	3		627	45
625	581659	5706	10	390.5	400.5	193.5	208	182.5		4433	625	8	1		628	45
626	461043	4508	10	390.5	400.5	223.5	178	212.5		4440	626	16	2		629	45
627	682283	6705	10	400.5	410.5	183.5	228	172.5		4447	627	8	1		630	45
628	591718	5807	10	400.5	410.5	203.5	208	192.5		4454	628	8	1		631	47.5
629	702420	6905	10	400.5	410.5	183.5	228	172.5		4461	629	16	2		632	47.5
630	581660	5707	10	400.5	410.5	203.5	208	192.5		4468	630	12	2		633	47.5
631	652085	6405	10	400.5	410.5	183.5	228	172.5		4475	631	28	4		634	47.5
632	571603	5607	10	400.5	410.5	203.5	208	192.5		4482	632	0	0		635	47.5
633	541438	5307	10	400.5	410.5	203.5	208	192.5		4489	633	12	2		636	47.5
634	662150	6505	10	400.5	410.5	183.5	228	172.5		4496	634	16	2		637	47.5
635	521334	5108	10	400.5	410.5	223.5	188	212.5		4503	635	0	0		638	47.5
636	631959	6206	10	400.5	410.5	193.5	218	182.5		4510	636	20	3		639	47.5
637	611836	6006	10	400.5	410.5	203.5	208	192.5		4517	637	20	3		640	47.5
638	642021	6305	10	400.5	410.5	183.5	228	172.5		4524	638	4	1		641	47.5
639	692351	6805	10	400.5	410.5	183.5	228	172.5		4531	639	16	2		642	47.5
640	672216	6605	10	400.5	410.5	183.5	228	172.5		4538	640	20	3		643	47.5
641	551493	5408	10	400.5	410.5	213.5	198	202.5		4545	641	24	3		644	47.5
642	601776	5906	10	400.5	410.5	193.5	218	182.5		4552	642	0	0		645	47.5
643	561548	5508	10	400.5	410.5	213.5	198	202.5		4559	643	24	3		646	47.5
644	511283	5008	10	400.5	410.5	213.5	198	202.5		4566	644	12	2		647	47.5
645	621896	6105	10	400.5	410.5	193.5	218	182.5		4573	645	0	0		648	47.5
646	611837	6007	10	410.5	420.5	213.5	208	202.5		4580	646	16	2		649	47.5
647	631960	6207	10	410.5	420.5	203.5	218	192.5		4587	647	20	3		650	47.5
648	702421	6906	10	410.5	420.5	193.5	228	182.5		4594	648	4	1		651	47.5
649	682284	6706	10	410.5	420.5	193.5	228	182.5		4601	649	24	3		652	47.5
650	621897	6106	10	410.5	420.5	203.5	218	192.5		4608	650	20	3		653	47.5
651	541439	5308	10	410.5	420.5	213.5	208	202.5		4615	651	16	2		654	47.5
652	601777	5907	10	410.5	420.5	203.5	218	192.5		4622	652	0	0		655	47.5
653	662151	6506	10	410.5	420.5	193.5	228	182.5		4629	653	20	3		656	47.5
654	591719	5808	10	410.5	420.5	213.5	208	202.5		4636	654	20	3		657	47.5
655	652086	6406	10	410.5	420.5	193.5	228	182.5		4643	655	0	0		658	47.5
656	672217	6606	10	410.5	420.5	193.5	228	182.5		4650	656	36	5		659	47.5
657	571604	5608	10	410.5	420.5	213.5	208	202.5		4657	657	20	3		660	47.5
658	752780	7405	10	410.5	420.5	183.5	238	172.5		4664	658	4	1		661	50
659	692352	6806	10	410.5	420.5	193.5	228	182.5		4671	659	16	2		662	50
660	642022	6306	10	410.5	420.5	193.5	228	182.5		4678	660	24	3		663	50
661	742706	7305	10	410.5	420.5	183.5	238	172.5		4685	661	16	2		664	50
662	722561	7105	10	410.5	420.5	183.5	238	172.5		4692	662	0	0		665	50
663	581661	5708	10	410.5	420.5	213.5	208	202.5		4699	663	20	3		666	50
664	712490	7005	10	410.5	420.5	183.5	238	172.5		4706	664	24	3		667	50
665	752781	7406	10	420.5	430.5	193.5	238	182.5		4713	665	0	0		668	50
666	621898	6107	10	420.5	430.5	213.5	218	202.5		4720	666	24	3		669	50
667	611838	6008	10	420.5	430.5	223.5	208	212.5		4727	667	16	2		670	50
668	712491	7006	10	420.5	430.5	193.5	238	182.5		4734	668	4	1		671	45
669	652087	6407	10	420.5	430.5	203.5	228	192.5		4741	669	12	2		672	45
670	631961	6208	10	420.5	430.5	213.5	218	202.5		4748	670	20	3		673	45
671	672218	6607	10	420.5	430.5	203.5	228	192.5		4755	671	20	3		674	45
672	762855	7505	10	420.5	430.5	183.5	248	172.5		4762	672	4	1		675	45
673	642023	6307	10	420.5	430.5	203.5	228	192.5		4769	673	8	1		676	45
674	722562	7106	10	420.5	430.5	193.5	238	182.5		4776	674	12	2		677	45
675	692353	6807	10	420.5	430.5	203.5	228	192.5		4783	675	4	1		678	45
676	682285	6707	10	420.5	430.5	203.5	228	192.5		4790	676	20	3		679	45
677	662152	6507	10	420.5	430.5	203.5	228	192.5		4797	677	16	2		680	45
678	732633	7205	10	420.5	430.5	183.5	248	172.5		4804	678	8	1		681	45
679	742707	7306	10	420.5	430.5	193.5	238	182.5		4811	679	12	2		682	45
680	601778	5908	10	420.5	430.5	213.5	218	202.5		4818	680	20	3		683	45
681	772931	7605	10	420.5	430.5	183.5	248	172.5		4825	681	8	1		684	45
682	702422	6907	10	420.5	430.5	203.5	228	192.5		4832	682	12	2		685	45
683	762856	7506	10	430.5	440.5	193.5	248	182.5		4839	683	20	3		686	45
684	642024	6308	10	430.5	440.5	213.5	228	202.5		4846	684	0	0		687	45
685	682286	6708	10	430.5	440.5	213.5	228	202.5		4853	685	16	2		688	45
686	772932	7606	10	430.5	440.5	193.5	248	182.5		4860	686	20	3		689	45
687	672219	6608	10	430.5	440.5	213.5	228	202.5		4867	687	8	1		690	45
688	662153	6508	10	430.5	440.5	213.5	228	202.5		4874	688	12	2		691	47.5
689	722563	7107	10	430.5	440.5	203.5	238	192.5		4881	689	12	2		692	47.5
690	793086	7805	10	430.5	440.5	193.5	248	182.5		4888	690	12	2		693	47.5
691	813245	8005	10	430.5	440.5	183.5	258	172.5		4895	691	12	2		694	47.5
692	652088	6408	10	430.5	440.5	213.5	228	202.5		4902	692	8	1		695	47.5
693	783008	7705	10	430.5	440.5	193.5	248	182.5		4909	693	28	4		696	47.5
694	732634	7206	10	430.5	440.5	193.5	248	182.5		4916	694	0	0		697	47.5
695	752782	7407	10	430.5	440.5	203.5	238	192.5		4923	695	12	2		698	47.5
696	803165	7905	10	430.5	440.5	183.5	258	172.5		4930	696	20	3		699	47.5
697	621899	6108	10	430.5	440.5	223.5	218	212.5		4937	697	4	1		700	47.5
698	692354	6808	10	430.5	440.5	213.5	228	202.5		4944	698	16	2		701	45
699	742708	7307	10	430.5	440.5	203.5	238	192.5		4951	699	16	2		702	45
700	712492	7007	10	430.5	440.5	203.5	238	192.5		4958	700	12	2		703	45
701	823326	8105	10	430.5	440.5	183.5	258	172.5		4965	701	0	0		704	45
702	702423	6908	10	430.5	440.5	213.5	228	202.5		4972	702	16	2		705	45
703	793087	7806	10	440.5	450.5	203.5	248	192.5		4979	703	20	3		706	45
704	722564	7108	10	440.5	450.5	213.5	238	202.5		4986	704	4	1		707	45
705	732635	7207	10	440.5	450.5	203.5	248	192.5		4993	705	16	2		708	45
706	783009	7706	10	440.5	450.5	203.5	248	192.5		5000	706	12	2		709	45
707	712493	7008	10	440.5	450.5	213.5	238	202.5		5007	707	8	1		710	45
708	813246	8006	10	440.5	450.5	193.5	258	182.5		5014	708	20	3		711	47.5
709	853575	8405	10	440.5	450.5	183.5	268	172.5		5021	709	4	1		712	47.5
710	803166	7906	10	440.5	450.5	193.5	258	182.5		5028	710	24	3		713	47.5
711	873746	8605	10	440.5	450.5	183.5	268	172.5		5035	711	8	1		714	47.5
712	833408	8205	10	440.5	450.5	193.5	258	182.5		5042	712	12	2		715	47.5
713	772933	7607	10	440.5	450.5	203.5	248	192.5		5049	713	8	1		716	47.5
714	843491	8305	10	440.5	450.5	193.5	258	182.5		5056	714	8	1		717	47.5
715	752783	7408	10	440.5	450.5	213.5	238	202.5		5063	715	16	2		718	47.5
716	742709	7308	10	440.5	450.5	213.5	238	202.5		5070	716	8	1		719	47.5
717	893921	8805	10	440.5	450.5	173.5	278	162.5		5077	717	8	1		720	47.5
718	883833	8705	10	440.5	450.5	183.5	268	172.5		5084	718	32	5		721	50
719	762857	7507	10	440.5	450.5	203.5	248	192.5		5091	719	4	1		722	50
720	823327	8106	10	440.5	450.5	193.5	258	182.5		5098	720	4	1		723	50
721	793088	7807	10	450.5	460.5	213.5	248	202.5		5105	721	8	1		724	50
722	934283	9205	10	450.5	460.5	173.5	288	162.5		5112	722	12	2		725	50
723	873747	8606	10	450.5	460.5	193.5	268	182.5		5119	723	24	3		726	50
724	904010	8905	10	450.5	460.5	183.5	278	172.5		5126	724	8	1		727	50
725	833409	8206	10	450.5	460.5	203.5	258	192.5		5133	725	4	1		728	50
726	772934	7608	10	450.5	460.5	213.5	248	202.5		5140	726	12	2		729	50
727	853576	8406	10	450.5	460.5	193.5	268	182.5		5147	727	16	2		730	50
728	823328	8107	10	450.5	460.5	203.5	258	192.5		5154	728	20	3		731	45
729	914100	9005	10	450.5	460.5	183.5	278	172.5		5161	729	0	0		732	45
730	762858	7508	10	450.5	460.5	213.5	248	202.5		5168	730	24	3		733	45
731	783010	7707	10	450.5	460.5	213.5	248	202.5		5175	731	12	2		734	45
732	813247	8007	10	450.5	460.5	203.5	258	192.5		5182	732	0	0		735	45
733	883834	8706	10	450.5	460.5	193.5	268	182.5		5189	733	24	3		736	45
734	843492	8306	10	450.5	460.5	203.5	258	192.5		5196	734	20	3		737	45
735	893922	8806	10	450.5	460.5	183.5	278	172.5		5203	735	4	1		738	45
736	803167	7907	10	450.5	460.5	203.5	258	192.5		5210	736	16	2		739	45
737	924191	9105	10	450.5	460.5	173.5	288	162.5		5217	737	12	2		740	45
738	732636	7208	10	450.5	460.5	213.5	248	202.5		5224	738	12	2		741	42.5
739	863660	8505	10	450.5	460.5	183.5	278	172.5		5231	739	0	0		742	42.5
740	974661	9605	10	460.5	470.5	173.5	298	162.5		5238	740	16	2		743	42.5
741	934284	9206	10	460.5	470.5	183.5	288	172.5		5245	741	8	1		744	42.5
742	833410	8207	10	460.5	470.5	213.5	258	202.5		5252	742	0	0		745	42.5
743	793089	7808	10	460.5	470.5	223.5	248	212.5		5259	743	16	2		746	42.5
744	783011	7708	10	460.5	470.5	223.5	248	212.5		5266	744	8	1		747	42.5
745	883835	8707	10	460.5	470.5	203.5	268	192.5		5273	745	4	1		748	42.5
746	853577	8407	10	460.5	470.5	203.5	268	192.5		5280	746	4	1		749	42.5
747	813248	8008	10	460.5	470.5	213.5	258	202.5		5287	747	16	2		750	42.5
748	924192	9106	10	460.5	470.5	183.5	288	172.5		5294	748	8	1		751	45
749	10009	9	10	460.5	470.5	177.5	294	166.5		5301	749	0	0		752	45
750	873748	8607	10	460.5	470.5	203.5	268	192.5		5308	750	8	1		753	45
751	893923	8807	10	460.5	470.5	193.5	278	182.5		5315	751	4	1		754	45
752	954470	9405	10	460.5	470.5	183.5	288	172.5		5322	752	0	0		755	45
753	904011	8906	10	460.5	470.5	193.5	278	182.5		5329	753	4	1		756	45
754	863661	8506	10	460.5	470.5	193.5	278	182.5		5336	754	4	1		757	45
755	914101	9006	10	460.5	470.5	193.5	278	182.5		5343	755	4	1		758	45
756	843493	8307	10	460.5	470.5	213.5	258	202.5		5350	756	0	0		759	45
757	803168	7908	10	460.5	470.5	213.5	258	202.5		5357	757	0	0		760	45
758	823329	8108	10	460.5	470.5	213.5	258	202.5		5364	758	0	0		761	42.5
759	944376	9305	10	460.5	470.5	183.5	288	172.5		5371	759	0	0		762	42.5
760	974662	9606	10	470.5	480.5	183.5	298	172.5		5378	760	0	0		763	42.5
761	984758	9705	10	470.5	480.5	183.5	298	172.5		5385	761	0	0		764	42.5
762	954471	9406	10	470.5	480.5	193.5	288	182.5		5392	762	0	0		765	42.5
763	863662	8507	10	470.5	480.5	203.5	278	192.5		5399	763	0	0		766	42.5
764	833411	8208	10	470.5	480.5	223.5	258	212.5		5406	764	0	0		767	42.5
765	1004955	9905	10	470.5	480.5	183.5	298	172.5		5413	765	0	0		768	42.5
766	934285	9207	10	470.5	480.5	193.5	288	182.5		5420	766	0	0		769	42.5
767	10010	10	10	470.5	480.5	187.5	294	176.5		5427	767	0	0		770	42.5
768	873749	8608	10	470.5	480.5	213.5	268	202.5		5434	768	0	0		771	50
769	904012	8907	10	470.5	480.5	203.5	278	192.5		5441	769	0	0		772	50
770	883836	8708	10	470.5	480.5	213.5	268	202.5		5448	770	0	0		773	50
771	964565	9505	10	470.5	480.5	193.5	288	182.5		5455	771	0	0		774	50
772	853578	8408	10	470.5	480.5	213.5	268	202.5		5462	772	0	0		775	50
773	893924	8808	10	470.5	480.5	203.5	278	192.5		5469	773	0	0		776	50
774	914102	9007	10	470.5	480.5	203.5	278	192.5		5476	774	0	0		777	50
775	843494	8308	10	470.5	480.5	223.5	258	212.5		5483	775	0	0		778	50
776	924193	9107	10	470.5	480.5	193.5	288	182.5		5490	776	0	0		779	50
777	944377	9306	10	470.5	480.5	193.5	288	182.5		5497	777	0	0		780	50
778	954472	9407	10	480.5	490.5	203.5	288	192.5		5504	778	0	0		781	45
779	863663	8508	10	480.5	490.5	213.5	278	202.5		5511	779	0	0		782	45
780	984759	9706	10	480.5	490.5	193.5	298	182.5		5518	780	0	0		783	45
781	974663	9607	10	480.5	490.5	193.5	298	182.5		5525	781	0	0		784	45
782	40015	309	10	480.5	490.5	187.5	304	176.5		5532	782	0	0		785	45
783	30012	209	10	480.5	490.5	187.5	304	176.5		5539	783	0	0		786	45
784	904013	8908	10	480.5	490.5	213.5	278	202.5		5546	784	0	0		787	45
785	964566	9506	10	480.5	490.5	203.5	288	192.5		5553	785	0	0		788	45
786	924194	9108	10	480.5	490.5	203.5	288	192.5		5560	786	0	0		789	45
787	914103	9008	10	480.5	490.5	213.5	278	202.5		5567	787	0	0		790	45
788	944378	9307	10	480.5	490.5	203.5	288	192.5		5574	788	0	0		791	45
789	10011	11	10	480.5	490.5	197.5	294	186.5		5581	789	0	0		792	45
790	1004956	9906	10	480.5	490.5	193.5	298	182.5		5588	790	0	0		793	45
791	934286	9208	10	480.5	490.5	203.5	288	192.5		5595	791	0	0		794	45
792	20010	109	10	480.5	490.5	187.5	304	176.5		5602	792	0	0		795	45
793	50019	409	10	480.5	490.5	187.5	304	176.5		5609	793	0	0		796	45
794	994856	9805	10	480.5	490.5	193.5	298	182.5		5616	794	0	0		797	45
795	20011	110	10	490.5	500.5	197.5	304	186.5		5623	795	0	0		798	45
796	100054	909	10	490.5	500.5	187.5	314	176.5		5630	796	0	0		799	45
797	40016	310	10	490.5	500.5	197.5	304	186.5		5637	797	0	0		800	45
798	60024	509	10	490.5	500.5	197.5	304	186.5		5644	798	0	0		801	47.5
799	964567	9507	10	490.5	500.5	213.5	288	202.5		5651	799	0	0		802	47.5
800	974664	9608	10	490.5	500.5	203.5	298	192.5		5658	800	0	0		803	47.5
801	80037	709	10	490.5	500.5	187.5	314	176.5		5665	801	0	0		804	47.5
802	70030	609	10	490.5	500.5	187.5	314	176.5		5672	802	0	0		805	47.5
803	10012	12	10	490.5	500.5	207.5	294	196.5		5679	803	0	0		806	47.5
804	944379	9308	10	490.5	500.5	213.5	288	202.5		5686	804	0	0		807	47.5
805	140100	1309	10	490.5	500.5	177.5	324	166.5		5693	805	0	0		808	47.5
806	994857	9806	10	490.5	500.5	203.5	298	192.5		5700	806	0	0		809	47.5
807	1004957	9907	10	490.5	500.5	203.5	298	192.5		5707	807	0	0		810	47.5
808	30013	210	10	490.5	500.5	197.5	304	186.5		5714	808	0	0		811	50
809	984760	9707	10	490.5	500.5	203.5	298	192.5		5721	809	0	0		812	50
810	50020	410	10	490.5	500.5	197.5	304	186.5		5728	810	0	0		813	50
811	954473	9408	10	490.5	500.5	213.5	288	202.5		5735	811	0	0		814	50
812	60025	510	10	500.5	510.5	207.5	304	196.5		5742	812	0	0		815	50
813	120075	1109	10	500.5	510.5	177.5	334	166.5		5749	813	0	0		816	50
814	964568	9508	10	500.5	510.5	223.5	288	212.5		5756	814	0	0		817	50
815	100055	910	10	500.5	510.5	197.5	314	186.5		5763	815	0	0		818	50
816	50021	411	10	500.5	510.5	207.5	304	196.5		5770	816	0	0		819	50
817	30014	211	10	500.5	510.5	207.5	304	196.5		5777	817	0	0		820	50
818	80038	710	10	500.5	510.5	197.5	314	186.5		5784	818	0	0		821	50
819	170145	1609	10	500.5	510.5	177.5	334	166.5		5791	819	0	0		822	50
820	70031	610	10	500.5	510.5	197.5	314	186.5		5798	820	0	0		823	50
821	150114	1409	10	500.5	510.5	177.5	334	166.5		5805	821	0	0		824	50
822	40017	311	10	500.5	510.5	207.5	304	196.5		5812	822	0	0		825	50
823	140101	1310	10	500.5	510.5	187.5	324	176.5		5819	823	0	0		826	50
824	20012	111	10	500.5	510.5	207.5	304	196.5		5826	824	0	0		827	50
825	130087	1209	10	500.5	510.5	177.5	334	166.5		5833	825	0	0		828	50
826	1004958	9908	10	500.5	510.5	213.5	298	202.5		5840	826	0	0		829	50
827	90045	809	10	500.5	510.5	197.5	314	186.5		5847	827	0	0		830	50
828	984761	9708	10	500.5	510.5	213.5	298	202.5		5854	828	0	0		831	47.5
829	994858	9807	10	500.5	510.5	213.5	298	202.5		5861	829	0	0		832	47.5
830	190180	1809	10	510.5	520.5	187.5	334	176.5		5868	830	0	0		833	47.5
831	80039	711	10	510.5	520.5	207.5	314	196.5		5875	831	0	0		834	47.5
832	20013	112	10	510.5	520.5	217.5	304	206.5		5882	832	0	0		835	47.5
833	40018	312	10	510.5	520.5	217.5	304	206.5		5889	833	0	0		836	47.5
834	60026	511	10	510.5	520.5	217.5	304	206.5		5896	834	0	0		837	47.5
835	120076	1110	10	510.5	520.5	187.5	334	176.5		5903	835	0	0		838	47.5
836	210219	2009	10	510.5	520.5	177.5	344	166.5		5910	836	0	0		839	47.5
837	200199	1909	10	510.5	520.5	177.5	344	166.5		5917	837	0	0		840	47.5
838	994859	9808	10	510.5	520.5	223.5	298	212.5		5924	838	0	0		841	50
839	50022	412	10	510.5	520.5	217.5	304	206.5		5931	839	0	0		842	50
840	30015	212	10	510.5	520.5	217.5	304	206.5		5938	840	0	0		843	50
841	110064	1009	10	510.5	520.5	187.5	334	176.5		5945	841	0	0		844	50
842	130088	1210	10	510.5	520.5	187.5	334	176.5		5952	842	0	0		845	50
843	180162	1709	10	510.5	520.5	187.5	334	176.5		5959	843	0	0		846	50
844	140102	1311	10	510.5	520.5	197.5	324	186.5		5966	844	0	0		847	50
845	90046	810	10	510.5	520.5	207.5	314	196.5		5973	845	0	0		848	50
846	100056	911	10	510.5	520.5	207.5	314	196.5		5980	846	0	0		849	50
847	70032	611	10	510.5	520.5	207.5	314	196.5		5987	847	0	0		850	50
848	60027	512	10	520.5	530.5	227.5	304	216.5		5994	848	0	0		851	42.5
849	150115	1410	10	520.5	530.5	197.5	334	186.5							852	42.5
850	100057	912	10	520.5	530.5	217.5	314	206.5							853	42.5
851	170146	1610	10	520.5	530.5	197.5	334	186.5							854	42.5
852	180163	1710	10	520.5	530.5	197.5	334	186.5							855	42.5
853	230262	2209	10	520.5	530.5	177.5	354	166.5							856	42.5
854	120077	1111	10	520.5	530.5	197.5	334	186.5							857	42.5
855	80040	712	10	520.5	530.5	217.5	314	206.5							858	42.5
856	90047	811	10	520.5	530.5	217.5	314	206.5							859	42.5
857	200200	1910	10	520.5	530.5	187.5	344	176.5							860	42.5
858	210220	2010	10	520.5	530.5	187.5	344	176.5							861	42.5
859	190181	1810	10	520.5	530.5	197.5	334	186.5							862	42.5
860	160129	1509	10	520.5	530.5	197.5	334	186.5							863	42.5
861	140103	1312	10	520.5	530.5	207.5	324	196.5							864	42.5
862	220240	2109	10	520.5	530.5	187.5	344	176.5							865	42.5
863	130089	1211	10	520.5	530.5	197.5	334	186.5							866	42.5
864	110065	1010	10	520.5	530.5	197.5	334	186.5							867	42.5
865	70033	612	10	520.5	530.5	217.5	314	206.5							868	42.5
866	270360	2609	10	530.5	540.5	187.5	354	176.5							869	42.5
867	230263	2210	10	530.5	540.5	187.5	354	176.5							870	42.5
868	240285	2309	10	530.5	540.5	187.5	354	176.5							871	50
869	160130	1510	10	530.5	540.5	207.5	334	196.5							872	50
870	200201	1911	10	530.5	540.5	197.5	344	186.5							873	50
871	280387	2709	10	530.5	540.5	177.5	364	166.5							874	50
872	110066	1011	10	530.5	540.5	207.5	334	196.5							875	50
873	170147	1611	10	530.5	540.5	207.5	334	196.5							876	50
874	260334	2509	10	530.5	540.5	187.5	354	176.5							877	50
875	220241	2110	10	530.5	540.5	197.5	344	186.5							878	50
876	130090	1212	10	530.5	540.5	207.5	334	196.5							879	50
877	150116	1411	10	530.5	540.5	207.5	334	196.5							880	50
878	120078	1112	10	530.5	540.5	207.5	334	196.5							881	47.5
879	90048	812	10	530.5	540.5	227.5	314	216.5							882	47.5
880	190182	1811	10	530.5	540.5	207.5	334	196.5							883	47.5
881	180164	1711	10	530.5	540.5	207.5	334	196.5							884	47.5
882	250309	2409	10	530.5	540.5	187.5	354	176.5							885	47.5
883	210221	2011	10	530.5	540.5	197.5	344	186.5							886	47.5
884	210222	2012	10	540.5	550.5	207.5	344	196.5							887	47.5
885	260335	2510	10	540.5	550.5	197.5	354	186.5							888	47.5
886	340570	3309	10	540.5	550.5	187.5	364	176.5							889	47.5
887	150117	1412	10	540.5	550.5	217.5	334	206.5							890	47.5
888	160131	1511	10	540.5	550.5	217.5	334	206.5							891	52.5
889	230264	2211	10	540.5	550.5	197.5	354	186.5							892	52.5
890	110067	1012	10	540.5	550.5	217.5	334	206.5							893	52.5
891	180165	1712	10	540.5	550.5	217.5	334	206.5							894	52.5
892	220242	2111	10	540.5	550.5	207.5	344	196.5							895	52.5
893	270361	2610	10	540.5	550.5	197.5	354	186.5							896	52.5
894	310474	3009	10	540.5	550.5	187.5	364	176.5							897	52.5
895	240286	2310	10	540.5	550.5	197.5	354	186.5							898	52.5
896	200202	1912	10	540.5	550.5	207.5	344	196.5							899	52.5
897	290415	2809	10	540.5	550.5	187.5	364	176.5							900	52.5
898	280388	2710	10	540.5	550.5	187.5	364	176.5							901	50
899	190183	1812	10	540.5	550.5	217.5	334	206.5							902	50
900	250310	2410	10	540.5	550.5	197.5	354	186.5							903	50
901	300444	2909	10	540.5	550.5	177.5	374	166.5							904	50
902	320505	3109	10	540.5	550.5	187.5	364	176.5							905	50
903	170148	1612	10	540.5	550.5	217.5	334	206.5							906	50
904	320506	3110	10	550.5	560.5	197.5	364	186.5							907	50
905	310475	3010	10	550.5	560.5	197.5	364	186.5							908	50
906	240287	2311	10	550.5	560.5	207.5	354	196.5							909	50
907	160132	1512	10	550.5	560.5	227.5	334	216.5							910	50
908	230265	2212	10	550.5	560.5	207.5	354	196.5							911	50
909	260336	2511	10	550.5	560.5	207.5	354	196.5							912	50
910	270362	2611	10	550.5	560.5	207.5	354	196.5							913	50
911	280389	2711	10	550.5	560.5	197.5	364	186.5							914	50
912	350604	3409	10	550.5	560.5	187.5	374	176.5							915	50
913	340571	3310	10	550.5	560.5	197.5	364	186.5							916	50
914	400789	3909	10	550.5	560.5	177.5	384	166.5							917	50
915	250311	2411	10	550.5	560.5	207.5	354	196.5							918	50
916	290416	2810	10	550.5	560.5	197.5	364	186.5							919	50
917	360639	3509	10	550.5	560.5	187.5	374	176.5							920	50
918	220243	2112	10	550.5	560.5	217.5	344	206.5							921	45
919	390750	3809	10	550.5	560.5	177.5	384	166.5							922	45
920	330537	3209	10	550.5	560.5	187.5	374	176.5							923	45
921	300445	2910	10	550.5	560.5	187.5	374	176.5							924	45
922	300446	2911	10	560.5	570.5	197.5	374	186.5							925	45
923	420870	4109	10	560.5	570.5	177.5	394	166.5							926	45
924	310476	3011	10	560.5	570.5	207.5	364	196.5							927	45
925	240288	2312	10	560.5	570.5	217.5	354	206.5							928	45
926	260337	2512	10	560.5	570.5	217.5	354	206.5							929	45
927	370675	3609	10	560.5	570.5	187.5	384	176.5							930	45
928	350605	3410	10	560.5	570.5	197.5	374	186.5							931	45
929	320507	3111	10	560.5	570.5	207.5	364	196.5							932	45
930	330538	3210	10	560.5	570.5	197.5	374	186.5							933	45
931	270363	2612	10	560.5	570.5	217.5	354	206.5							934	45
932	380712	3709	10	560.5	570.5	197.5	374	186.5							935	45
933	400790	3910	10	560.5	570.5	187.5	384	176.5							936	45
934	280390	2712	10	560.5	570.5	207.5	364	196.5							937	45
935	360640	3510	10	560.5	570.5	197.5	374	186.5							938	45
936	430912	4209	10	560.5	570.5	177.5	394	166.5							939	45
937	290417	2811	10	560.5	570.5	207.5	364	196.5							940	45
938	340572	3311	10	560.5	570.5	207.5	364	196.5							941	50
939	250312	2412	10	560.5	570.5	217.5	354	206.5							942	50
940	300447	2912	10	570.5	580.5	207.5	374	196.5							943	50
941	400791	3911	10	570.5	580.5	197.5	384	186.5							944	50
942	370676	3610	10	570.5	580.5	197.5	384	186.5							945	50
943	430913	4210	10	570.5	580.5	187.5	394	176.5							946	50
944	461044	4509	10	570.5	580.5	177.5	404	166.5							947	50
945	390751	3810	10	570.5	580.5	197.5	384	186.5							948	50
946	340573	3312	10	570.5	580.5	217.5	364	206.5							949	50
947	320508	3112	10	570.5	580.5	217.5	364	206.5							950	50
948	350606	3411	10	570.5	580.5	207.5	374	196.5							951	47.5
949	310477	3012	10	570.5	580.5	217.5	364	206.5							952	47.5
950	410829	4009	10	570.5	580.5	197.5	384	186.5							953	47.5
951	360641	3511	10	570.5	580.5	207.5	374	196.5							954	47.5
952	380713	3710	10	570.5	580.5	207.5	374	196.5							955	47.5
953	330539	3211	10	570.5	580.5	207.5	374	196.5							956	47.5
954	420871	4110	10	570.5	580.5	187.5	394	176.5							957	47.5
955	440955	4309	10	570.5	580.5	187.5	394	176.5							958	47.5
956	450999	4409	10	570.5	580.5	187.5	394	176.5							959	47.5
957	290418	2812	10	570.5	580.5	217.5	364	206.5							960	47.5
958	400792	3912	10	580.5	590.5	207.5	384	196.5							961	50
959	531387	5209	10	580.5	590.5	187.5	404	176.5							962	50
960	420872	4111	10	580.5	590.5	197.5	394	186.5							963	50
961	410830	4010	10	580.5	590.5	207.5	384	196.5							964	50
962	350607	3412	10	580.5	590.5	217.5	374	206.5							965	50
963	360642	3512	10	580.5	590.5	217.5	374	206.5							966	50
964	491185	4809	10	580.5	590.5	187.5	404	176.5							967	50
965	501234	4909	10	580.5	590.5	187.5	404	176.5							968	50
966	370677	3611	10	580.5	590.5	207.5	384	196.5							969	50
967	330540	3212	10	580.5	590.5	217.5	374	206.5							970	50
968	390752	3811	10	580.5	590.5	207.5	384	196.5							971	50
969	451000	4410	10	580.5	590.5	197.5	394	186.5							972	50
970	440956	4310	10	580.5	590.5	197.5	394	186.5							973	50
971	380714	3711	10	580.5	590.5	217.5	374	206.5							974	50
972	481137	4709	10	580.5	590.5	187.5	404	176.5							975	50
973	430914	4211	10	580.5	590.5	197.5	394	186.5							976	50
974	461045	4510	10	580.5	590.5	187.5	404	176.5							977	50
975	471090	4609	10	580.5	590.5	187.5	404	176.5							978	50
976	531388	5210	10	590.5	600.5	197.5	404	186.5							979	50
977	491186	4810	10	590.5	600.5	197.5	404	186.5							980	50
978	451001	4411	10	590.5	600.5	207.5	394	196.5							981	47.5
979	370678	3612	10	590.5	600.5	217.5	384	206.5							982	47.5
980	420873	4112	10	590.5	600.5	207.5	394	196.5							983	47.5
981	440957	4311	10	590.5	600.5	207.5	394	196.5							984	47.5
982	410831	4011	10	590.5	600.5	217.5	384	206.5							985	47.5
983	390753	3812	10	590.5	600.5	217.5	384	206.5							986	47.5
984	501235	4910	10	590.5	600.5	197.5	404	186.5							987	47.5
985	471091	4610	10	590.5	600.5	197.5	404	186.5							988	47.5
986	430915	4212	10	590.5	600.5	207.5	394	196.5							989	47.5
987	561549	5509	10	590.5	600.5	187.5	414	176.5							990	47.5
988	521335	5109	10	590.5	600.5	187.5	414	176.5							991	50
989	481138	4710	10	590.5	600.5	197.5	404	186.5							992	50
990	380715	3712	10	590.5	600.5	227.5	374	216.5							993	50
991	461046	4511	10	590.5	600.5	197.5	404	186.5							994	50
992	511284	5009	10	590.5	600.5	187.5	414	176.5							995	50
993	591720	5809	10	600.5	610.5	187.5	424	176.5							996	50
994	551494	5409	10	600.5	610.5	197.5	414	186.5							997	50
995	581662	5709	10	600.5	610.5	187.5	424	176.5							998	50
996	410832	4012	10	600.5	610.5	227.5	384	216.5							999	50
997	501236	4911	10	600.5	610.5	207.5	404	196.5							1000	50
998	521336	5110	10	600.5	610.5	197.5	414	186.5							1001	47.5
999	491187	4811	10	600.5	610.5	207.5	404	196.5							1002	47.5
1000	541440	5309	10	600.5	610.5	187.5	424	176.5							1003	47.5
1001	561550	5510	10	600.5	610.5	197.5	414	186.5							1004	47.5
1002	440958	4312	10	600.5	610.5	217.5	394	206.5							1005	47.5
1003	471092	4611	10	600.5	610.5	207.5	404	196.5							1006	47.5
1004	461047	4512	10	600.5	610.5	207.5	404	196.5							1007	47.5
1005	481139	4711	10	600.5	610.5	207.5	404	196.5							1008	47.5
1006	571605	5609	10	600.5	610.5	187.5	424	176.5							1009	47.5
1007	531389	5211	10	600.5	610.5	207.5	404	196.5							1010	47.5
1008	451002	4412	10	600.5	610.5	217.5	394	206.5							1011	47.5
1009	511285	5010	10	600.5	610.5	197.5	414	186.5							1012	47.5
1010	591721	5810	10	610.5	620.5	197.5	424	186.5							1013	47.5
1011	551495	5410	10	610.5	620.5	207.5	414	196.5							1014	47.5
1012	621900	6109	10	610.5	620.5	177.5	444	166.5							1015	47.5
1013	631962	6209	10	610.5	620.5	187.5	434	176.5							1016	47.5
1014	491188	4812	10	610.5	620.5	217.5	404	206.5							1017	47.5
1015	471093	4612	10	610.5	620.5	217.5	404	206.5							1018	47.5
1016	481140	4712	10	610.5	620.5	217.5	404	206.5							1019	47.5
1017	521337	5111	10	610.5	620.5	207.5	414	196.5							1020	47.5
1018	571606	5610	10	610.5	620.5	197.5	424	186.5							1021	47.5
1019	541441	5310	10	610.5	620.5	197.5	424	186.5							1022	47.5
1020	611839	6009	10	610.5	620.5	187.5	434	176.5							1023	47.5
1021	561551	5511	10	610.5	620.5	207.5	414	196.5							1024	47.5
1022	581663	5710	10	610.5	620.5	197.5	424	186.5							1025	47.5
1023	511286	5011	10	610.5	620.5	207.5	414	196.5							1026	47.5
1024	531390	5212	10	610.5	620.5	217.5	404	206.5							1027	47.5
1025	501237	4912	10	610.5	620.5	217.5	404	206.5							1028	47.5
1026	601779	5909	10	610.5	620.5	187.5	434	176.5							1029	47.5
1027	692355	6809	10	620.5	630.5	187.5	444	176.5							1030	47.5
1028	682287	6709	10	620.5	630.5	187.5	444	176.5							1031	50
1029	672220	6609	10	620.5	630.5	187.5	444	176.5							1032	50
1030	601780	5910	10	620.5	630.5	197.5	434	186.5							1033	50
1031	581664	5711	10	620.5	630.5	207.5	424	196.5							1034	50
1032	662154	6509	10	620.5	630.5	187.5	444	176.5							1035	50
1033	511287	5012	10	620.5	630.5	217.5	414	206.5							1036	50
1034	621901	6110	10	620.5	630.5	187.5	444	176.5							1037	50
1035	521338	5112	10	620.5	630.5	217.5	414	206.5							1038	50
1036	551496	5411	10	620.5	630.5	217.5	414	206.5							1039	50
1037	541442	5311	10	620.5	630.5	207.5	424	196.5							1040	50
1038	652089	6409	10	620.5	630.5	187.5	444	176.5							1041	52.5
1039	591722	5811	10	620.5	630.5	207.5	424	196.5							1042	52.5
1040	631963	6210	10	620.5	630.5	197.5	434	186.5							1043	52.5
1041	561552	5512	10	620.5	630.5	217.5	414	206.5							1044	52.5
1042	611840	6010	10	620.5	630.5	197.5	434	186.5							1045	52.5
1043	571607	5611	10	620.5	630.5	207.5	424	196.5							1046	52.5
1044	642025	6309	10	620.5	630.5	187.5	444	176.5							1047	52.5
1045	541443	5312	10	630.5	640.5	217.5	424	206.5							1048	52.5
1046	692356	6810	10	630.5	640.5	197.5	444	186.5							1049	52.5
1047	631964	6211	10	630.5	640.5	207.5	434	196.5							1050	52.5
1048	601781	5911	10	630.5	640.5	207.5	434	196.5							1051	52.5
1049	642026	6310	10	630.5	640.5	197.5	444	186.5							1052	52.5
1050	571608	5612	10	630.5	640.5	217.5	424	206.5							1053	52.5
1051	672221	6610	10	630.5	640.5	197.5	444	186.5							1054	52.5
1052	581665	5712	10	630.5	640.5	217.5	424	206.5							1055	52.5
1053	712494	7009	10	630.5	640.5	187.5	454	176.5							1056	52.5
1054	752784	7409	10	630.5	640.5	187.5	454	176.5							1057	52.5
1055	621902	6111	10	630.5	640.5	197.5	444	186.5							1058	52.5
1056	722565	7109	10	630.5	640.5	187.5	454	176.5							1059	52.5
1057	652090	6410	10	630.5	640.5	197.5	444	186.5							1060	52.5
1058	591723	5812	10	630.5	640.5	217.5	424	206.5							1061	50
1059	662155	6510	10	630.5	640.5	197.5	444	186.5							1062	50
1060	551497	5412	10	630.5	640.5	227.5	414	216.5							1063	50
1061	611841	6011	10	630.5	640.5	207.5	434	196.5							1064	50
1062	682288	6710	10	630.5	640.5	197.5	444	186.5							1065	50
1063	702424	6909	10	630.5	640.5	197.5	444	186.5							1066	50
1064	793090	7809	10	640.5	650.5	177.5	474	166.5							1067	50
1065	722566	7110	10	640.5	650.5	197.5	454	186.5							1068	50
1066	642027	6311	10	640.5	650.5	207.5	444	196.5							1069	50
1067	601782	5912	10	640.5	650.5	217.5	434	206.5							1070	50
1068	621903	6112	10	640.5	650.5	207.5	444	196.5							1071	42.5
1069	732637	7209	10	640.5	650.5	187.5	464	176.5							1072	42.5
1070	712495	7010	10	640.5	650.5	197.5	454	186.5							1073	42.5
1071	762859	7509	10	640.5	650.5	187.5	464	176.5							1074	42.5
1072	652091	6411	10	640.5	650.5	207.5	444	196.5							1075	42.5
1073	682289	6711	10	640.5	650.5	207.5	444	196.5							1076	42.5
1074	742710	7309	10	640.5	650.5	197.5	454	186.5							1077	42.5
1075	772935	7609	10	640.5	650.5	187.5	464	176.5							1078	42.5
1076	752785	7410	10	640.5	650.5	197.5	454	186.5							1079	42.5
1077	611842	6012	10	640.5	650.5	217.5	434	206.5							1080	42.5
1078	692357	6811	10	640.5	650.5	207.5	444	196.5							1081	42.5
1079	662156	6511	10	640.5	650.5	207.5	444	196.5							1082	42.5
1080	702425	6910	10	640.5	650.5	207.5	444	196.5							1083	42.5
1081	672222	6611	10	640.5	650.5	207.5	444	196.5							1084	42.5
1082	631965	6212	10	640.5	650.5	217.5	434	206.5							1085	42.5
1083	793091	7810	10	650.5	660.5	187.5	474	176.5							1086	42.5
1084	722567	7111	10	650.5	660.5	207.5	454	196.5							1087	42.5
1085	823330	8109	10	650.5	660.5	187.5	474	176.5							1088	42.5
1086	813249	8009	10	650.5	660.5	187.5	474	176.5							1089	42.5
1087	712496	7011	10	650.5	660.5	207.5	454	196.5							1090	42.5
1088	732638	7210	10	650.5	660.5	197.5	464	186.5							1091	42.5
1089	752786	7411	10	650.5	660.5	207.5	454	196.5							1092	42.5
1090	742711	7310	10	650.5	660.5	207.5	454	196.5							1093	42.5
1091	652092	6412	10	650.5	660.5	217.5	444	206.5							1094	42.5
1092	682290	6712	10	650.5	660.5	217.5	444	206.5							1095	42.5
1093	642028	6312	10	650.5	660.5	217.5	444	206.5							1096	42.5
1094	772936	7610	10	650.5	660.5	197.5	464	186.5							1097	42.5
1095	783012	7709	10	650.5	660.5	187.5	474	176.5							1098	42.5
1096	762860	7510	10	650.5	660.5	197.5	464	186.5							1099	42.5
1097	662157	6512	10	650.5	660.5	217.5	444	206.5							1100	42.5
1098	803169	7909	10	650.5	660.5	187.5	474	176.5							1101	45
1099	692358	6812	10	650.5	660.5	217.5	444	206.5							1102	45
1100	672223	6612	10	650.5	660.5	217.5	444	206.5							1103	45
1101	702426	6911	10	650.5	660.5	217.5	444	206.5							1104	45
1102	863664	8509	10	660.5	670.5	177.5	494	166.5							1105	45
1103	783013	7710	10	660.5	670.5	197.5	474	186.5							1106	45
1104	752787	7412	10	660.5	670.5	217.5	454	206.5							1107	45
1105	762861	7511	10	660.5	670.5	207.5	464	196.5							1108	45
1106	772937	7611	10	660.5	670.5	207.5	464	196.5							1109	45
1107	732639	7211	10	660.5	670.5	207.5	464	196.5							1110	45
1108	853579	8409	10	660.5	670.5	187.5	484	176.5							1111	50
1109	793092	7811	10	660.5	670.5	197.5	474	186.5							1112	50
1110	722568	7112	10	660.5	670.5	217.5	454	206.5							1113	50
1111	712497	7012	10	660.5	670.5	217.5	454	206.5							1114	50
1112	893925	8809	10	660.5	670.5	187.5	484	176.5							1115	50
1113	883837	8709	10	660.5	670.5	187.5	484	176.5							1116	50
1114	823331	8110	10	660.5	670.5	197.5	474	186.5							1117	50
1115	833412	8209	10	660.5	670.5	187.5	484	176.5							1118	50
1116	742712	7311	10	660.5	670.5	217.5	454	206.5							1119	50
1117	803170	7910	10	660.5	670.5	197.5	474	186.5							1120	50
1118	702427	6912	10	660.5	670.5	227.5	444	216.5							1121	50
1119	813250	8010	10	660.5	670.5	197.5	474	186.5							1122	50
1120	873750	8609	10	660.5	670.5	187.5	484	176.5							1123	50
1121	843495	8309	10	660.5	670.5	187.5	484	176.5							1124	50
1122	772938	7612	10	670.5	680.5	217.5	464	206.5							1125	50
1123	793093	7812	10	670.5	680.5	207.5	474	196.5							1126	50
1124	783014	7711	10	670.5	680.5	207.5	474	196.5							1127	50
1125	863665	8510	10	670.5	680.5	187.5	494	176.5							1128	50
1126	732640	7212	10	670.5	680.5	217.5	464	206.5							1129	50
1127	762862	7512	10	670.5	680.5	217.5	464	206.5							1130	50
1128	904014	8909	10	670.5	680.5	187.5	494	176.5							1131	47.5
1129	813251	8011	10	670.5	680.5	207.5	474	196.5							1132	47.5
1130	934287	9209	10	670.5	680.5	187.5	494	176.5							1133	47.5
1131	823332	8111	10	670.5	680.5	207.5	474	196.5							1134	47.5
1132	742713	7312	10	670.5	680.5	227.5	454	216.5							1135	47.5
1133	853580	8410	10	670.5	680.5	197.5	484	186.5							1136	47.5
1134	893926	8810	10	670.5	680.5	197.5	484	186.5							1137	47.5
1135	873751	8610	10	670.5	680.5	197.5	484	186.5							1138	47.5
1136	843496	8310	10	670.5	680.5	197.5	484	186.5							1139	47.5
1137	883838	8710	10	670.5	680.5	197.5	484	186.5							1140	47.5
1138	833413	8210	10	670.5	680.5	197.5	484	186.5							1141	47.5
1139	803171	7911	10	670.5	680.5	207.5	474	196.5							1142	47.5
1140	873752	8611	10	680.5	690.5	207.5	484	196.5							1143	47.5
1141	914104	9009	10	680.5	690.5	197.5	494	186.5							1144	47.5
1142	823333	8112	10	680.5	690.5	217.5	474	206.5							1145	47.5
1143	863666	8511	10	680.5	690.5	197.5	494	186.5							1146	47.5
1144	893927	8811	10	680.5	690.5	207.5	484	196.5							1147	47.5
1145	954474	9409	10	680.5	690.5	187.5	504	176.5							1148	47.5
1146	853581	8411	10	680.5	690.5	207.5	484	196.5							1149	47.5
1147	843497	8311	10	680.5	690.5	207.5	484	196.5							1150	47.5
1148	934288	9210	10	680.5	690.5	197.5	494	186.5							1151	52.5
1149	924195	9109	10	680.5	690.5	197.5	494	186.5							1152	52.5
1150	883839	8711	10	680.5	690.5	207.5	484	196.5							1153	52.5
1151	783015	7712	10	680.5	690.5	217.5	474	206.5							1154	52.5
1152	833414	8211	10	680.5	690.5	207.5	484	196.5							1155	52.5
1153	974665	9609	10	680.5	690.5	187.5	504	176.5							1156	52.5
1154	944380	9309	10	680.5	690.5	187.5	504	176.5							1157	52.5
1155	904015	8910	10	680.5	690.5	197.5	494	186.5							1158	52.5
1156	803172	7912	10	680.5	690.5	217.5	474	206.5							1159	52.5
1157	813252	8012	10	680.5	690.5	217.5	474	206.5							1160	52.5
1158	873753	8612	10	690.5	700.5	217.5	484	206.5							1161	47.5
1159	964569	9509	10	690.5	700.5	187.5	514	176.5							1162	47.5
1160	934289	9211	10	690.5	700.5	207.5	494	196.5							1163	47.5
1161	863667	8512	10	690.5	700.5	207.5	494	196.5							1164	47.5
1162	994860	9809	10	690.5	700.5	177.5	524	166.5							1165	47.5
1163	853582	8412	10	690.5	700.5	217.5	484	206.5							1166	47.5
1164	924196	9110	10	690.5	700.5	207.5	494	196.5							1167	47.5
1165	883840	8712	10	690.5	700.5	217.5	484	206.5							1168	47.5
1166	843498	8312	10	690.5	700.5	217.5	484	206.5							1169	47.5
1167	914105	9010	10	690.5	700.5	207.5	494	196.5							1170	47.5
1168	944381	9310	10	690.5	700.5	197.5	504	186.5							1171	42.5
1169	954475	9410	10	690.5	700.5	197.5	504	186.5							1172	42.5
1170	904016	8911	10	690.5	700.5	207.5	494	196.5							1173	42.5
1171	893928	8812	10	690.5	700.5	217.5	484	206.5							1174	42.5
1172	10013	13	10	690.5	700.5	161.5	540	150.5							1175	42.5
1173	1004959	9909	10	690.5	700.5	187.5	514	176.5							1176	42.5
1174	833415	8212	10	690.5	700.5	217.5	484	206.5							1177	42.5
1175	974666	9610	10	690.5	700.5	197.5	504	186.5							1178	42.5
1176	984762	9709	10	690.5	700.5	187.5	514	176.5							1179	42.5
1177	934290	9212	10	700.5	710.5	217.5	494	206.5							1180	42.5
1178	1004960	9910	10	700.5	710.5	197.5	514	186.5							1181	45
1179	70034	613	10	700.5	710.5	141.5	570	130.5							1182	45
1180	50023	413	10	700.5	710.5	151.5	560	140.5							1183	45
1181	974667	9611	10	700.5	710.5	207.5	504	196.5							1184	45
1182	40019	313	10	700.5	710.5	151.5	560	140.5							1185	45
1183	20014	113	10	700.5	710.5	151.5	560	140.5							1186	45
1184	10014	14	10	700.5	710.5	171.5	540	160.5							1187	45
1185	924197	9111	10	700.5	710.5	217.5	494	206.5							1188	45
1186	30016	213	10	700.5	710.5	151.5	560	140.5							1189	45
1187	904017	8912	10	700.5	710.5	217.5	494	206.5							1190	45
1188	964570	9510	10	700.5	710.5	197.5	514	186.5							1191	42.5
1189	954476	9411	10	700.5	710.5	207.5	504	196.5							1192	42.5
1190	994861	9810	10	700.5	710.5	187.5	524	176.5							1193	42.5
1191	60028	513	10	700.5	710.5	141.5	570	130.5							1194	42.5
1192	914106	9011	10	700.5	710.5	217.5	494	206.5							1195	42.5
1193	984763	9710	10	700.5	710.5	197.5	514	186.5							1196	42.5
1194	944382	9311	10	700.5	710.5	207.5	504	196.5							1197	42.5
1195	964571	9511	10	710.5	720.5	207.5	514	196.5							1198	42.5
1196	40020	314	10	710.5	720.5	161.5	560	150.5							1199	42.5
1197	30017	214	10	710.5	720.5	161.5	560	150.5							1200	42.5
1198	954477	9412	10	710.5	720.5	217.5	504	206.5							1201	40
1199	20015	114	10	710.5	720.5	161.5	560	150.5							1202	40
1200	10015	15	10	710.5	720.5	181.5	540	170.5							1203	40
1201	944383	9312	10	710.5	720.5	217.5	504	206.5							1204	40
1202	50024	414	10	710.5	720.5	161.5	560	150.5							1205	40
1203	70035	614	10	710.5	720.5	151.5	570	140.5							1206	40
1204	924198	9112	10	710.5	720.5	227.5	494	216.5							1207	40
1205	90049	813	10	710.5	720.5	141.5	580	130.5							1208	40
1206	100058	913	10	710.5	720.5	151.5	570	140.5							1209	40
1207	994862	9811	10	710.5	720.5	197.5	524	186.5							1210	40
1208	914107	9012	10	710.5	720.5	227.5	494	216.5							1211	42.5
1209	974668	9612	10	710.5	720.5	217.5	504	206.5							1212	42.5
1210	1004961	9911	10	710.5	720.5	207.5	514	196.5							1213	42.5
1211	80041	713	10	710.5	720.5	151.5	570	140.5							1214	42.5
1212	60029	514	10	710.5	720.5	151.5	570	140.5							1215	42.5
1213	984764	9711	10	710.5	720.5	207.5	514	196.5							1216	42.5
1214	90050	814	10	720.5	730.5	151.5	580	140.5							1217	42.5
1215	150118	1413	10	720.5	730.5	141.5	590	130.5							1218	42.5
1216	30018	215	10	720.5	730.5	171.5	560	160.5							1219	42.5
1217	964572	9512	10	720.5	730.5	217.5	514	206.5							1220	42.5
1218	40021	315	10	720.5	730.5	171.5	560	160.5							1221	45
1219	20016	115	10	720.5	730.5	171.5	560	160.5							1222	45
1220	120079	1113	10	720.5	730.5	151.5	580	140.5							1223	45
1221	140104	1313	10	720.5	730.5	161.5	570	150.5							1224	45
1222	170149	1613	10	720.5	730.5	141.5	590	130.5							1225	45
1223	80042	714	10	720.5	730.5	161.5	570	150.5							1226	45
1224	70036	615	10	720.5	730.5	161.5	570	150.5							1227	45
1225	994863	9812	10	720.5	730.5	207.5	524	196.5							1228	45
1226	100059	914	10	720.5	730.5	161.5	570	150.5							1229	45
1227	10016	16	10	720.5	730.5	191.5	540	180.5							1230	45
1228	1004962	9912	10	720.5	730.5	217.5	514	206.5							1231	45
1229	60030	515	10	720.5	730.5	161.5	570	150.5							1232	45
1230	110068	1013	10	720.5	730.5	141.5	590	130.5							1233	45
1231	130091	1213	10	720.5	730.5	151.5	580	140.5							1234	45
1232	50025	415	10	720.5	730.5	171.5	560	160.5							1235	45
1233	984765	9712	10	720.5	730.5	217.5	514	206.5							1236	45
1234	200203	1913	10	730.5	740.5	151.5	590	140.5							1237	45
1235	140105	1314	10	730.5	740.5	171.5	570	160.5							1238	45
1236	130092	1214	10	730.5	740.5	161.5	580	150.5							1239	45
1237	50026	416	10	730.5	740.5	181.5	560	170.5							1240	45
1238	120080	1114	10	730.5	740.5	161.5	580	150.5							1241	45
1239	80043	715	10	730.5	740.5	171.5	570	160.5							1242	45
1240	40022	316	10	730.5	740.5	181.5	560	170.5							1243	45
1241	180166	1713	10	730.5	740.5	151.5	590	140.5							1244	45
1242	70037	616	10	730.5	740.5	171.5	570	160.5							1245	45
1243	170150	1614	10	730.5	740.5	151.5	590	140.5							1246	45
1244	30019	216	10	730.5	740.5	181.5	560	170.5							1247	45
1245	20017	116	10	730.5	740.5	181.5	560	170.5							1248	45
1246	100060	915	10	730.5	740.5	171.5	570	160.5							1249	45
1247	190184	1813	10	730.5	740.5	151.5	590	140.5							1250	45
1248	90051	815	10	730.5	740.5	161.5	580	150.5							1251	47.5
1249	150119	1414	10	730.5	740.5	151.5	590	140.5							1252	47.5
1250	60031	516	10	730.5	740.5	171.5	570	160.5							1253	47.5
1251	110069	1014	10	730.5	740.5	151.5	590	140.5							1254	47.5
1252	120081	1115	10	740.5	750.5	171.5	580	160.5							1255	47.5
1253	150120	1415	10	740.5	750.5	161.5	590	150.5							1256	47.5
1254	170151	1615	10	740.5	750.5	161.5	590	150.5							1257	47.5
1255	130093	1215	10	740.5	750.5	171.5	580	160.5							1258	47.5
1256	190185	1814	10	740.5	750.5	161.5	590	150.5							1259	47.5
1257	240289	2313	10	740.5	750.5	141.5	610	130.5							1260	47.5
1258	180167	1714	10	740.5	750.5	161.5	590	150.5							1261	47.5
1259	230266	2213	10	740.5	750.5	151.5	600	140.5							1262	47.5
1260	160133	1513	10	740.5	750.5	151.5	600	140.5							1263	47.5
1261	100061	916	10	740.5	750.5	181.5	570	170.5							1264	47.5
1262	140106	1315	10	740.5	750.5	181.5	570	170.5							1265	47.5
1263	220244	2113	10	740.5	750.5	151.5	600	140.5							1266	47.5
1264	210223	2013	10	740.5	750.5	161.5	590	150.5							1267	47.5
1265	110070	1015	10	740.5	750.5	161.5	590	150.5							1268	47.5
1266	80044	716	10	740.5	750.5	181.5	570	170.5							1269	47.5
1267	200204	1914	10	740.5	750.5	161.5	590	150.5							1270	47.5
1268	90052	816	10	740.5	750.5	171.5	580	160.5							1271	42.5
1269	270364	2613	10	750.5	760.5	151.5	610	140.5							1272	42.5
1270	190186	1815	10	750.5	760.5	171.5	590	160.5							1273	42.5
1271	240290	2314	10	750.5	760.5	151.5	610	140.5							1274	42.5
1272	140107	1316	10	750.5	760.5	191.5	570	180.5							1275	42.5
1273	250313	2413	10	750.5	760.5	151.5	610	140.5							1276	42.5
1274	160134	1514	10	750.5	760.5	161.5	600	150.5							1277	42.5
1275	230267	2214	10	750.5	760.5	161.5	600	150.5							1278	42.5
1276	180168	1715	10	750.5	760.5	171.5	590	160.5							1279	42.5
1277	220245	2114	10	750.5	760.5	161.5	600	150.5							1280	42.5
1278	150121	1416	10	750.5	760.5	171.5	590	160.5							1281	47.5
1279	170152	1616	10	750.5	760.5	171.5	590	160.5							1282	47.5
1280	200205	1915	10	750.5	760.5	171.5	590	160.5							1283	47.5
1281	110071	1016	10	750.5	760.5	171.5	590	160.5							1284	47.5
1282	130094	1216	10	750.5	760.5	181.5	580	170.5							1285	47.5
1283	280391	2713	10	750.5	760.5	151.5	610	140.5							1286	47.5
1284	260338	2513	10	750.5	760.5	151.5	610	140.5							1287	47.5
1285	120082	1116	10	750.5	760.5	181.5	580	170.5							1288	47.5
1286	210224	2014	10	750.5	760.5	171.5	590	160.5							1289	47.5
1287	260339	2514	10	760.5	770.5	161.5	610	150.5							1290	47.5
1288	240291	2315	10	760.5	770.5	161.5	610	150.5							1291	47.5
1289	310478	3013	10	760.5	770.5	151.5	620	140.5							1292	47.5
1290	340574	3313	10	760.5	770.5	151.5	620	140.5							1293	47.5
1291	190187	1816	10	760.5	770.5	181.5	590	170.5							1294	47.5
1292	230268	2215	10	760.5	770.5	171.5	600	160.5							1295	47.5
1293	250314	2414	10	760.5	770.5	161.5	610	150.5							1296	47.5
1294	320509	3113	10	760.5	770.5	151.5	620	140.5							1297	47.5
1295	220246	2115	10	760.5	770.5	171.5	600	160.5							1298	47.5
1296	290419	2813	10	760.5	770.5	151.5	620	140.5							1299	47.5
1297	280392	2714	10	760.5	770.5	161.5	610	150.5							1300	47.5
1298	200206	1916	10	760.5	770.5	181.5	590	170.5							1301	40
1299	180169	1716	10	760.5	770.5	181.5	590	170.5							1302	40
1300	160135	1515	10	760.5	770.5	171.5	600	160.5							1303	40
1301	300448	2913	10	760.5	770.5	151.5	620	140.5							1304	40
1302	270365	2614	10	760.5	770.5	161.5	610	150.5							1305	40
1303	210225	2015	10	760.5	770.5	181.5	590	170.5							1306	40
1304	210226	2016	10	770.5	780.5	191.5	590	180.5							1307	40
1305	340575	3314	10	770.5	780.5	161.5	620	150.5							1308	40
1306	280393	2715	10	770.5	780.5	171.5	610	160.5							1309	40
1307	300449	2914	10	770.5	780.5	161.5	620	150.5							1310	40
1308	380716	3713	10	770.5	780.5	141.5	640	130.5							1311	45
1309	240292	2316	10	770.5	780.5	171.5	610	160.5							1312	45
1310	270366	2615	10	770.5	780.5	171.5	610	160.5							1313	45
1311	370679	3613	10	770.5	780.5	141.5	640	130.5							1314	45
1312	320510	3114	10	770.5	780.5	161.5	620	150.5							1315	45
1313	360643	3513	10	770.5	780.5	151.5	630	140.5							1316	45
1314	290420	2814	10	770.5	780.5	161.5	620	150.5							1317	45
1315	230269	2216	10	770.5	780.5	181.5	600	170.5							1318	45
1316	310479	3014	10	770.5	780.5	161.5	620	150.5							1319	45
1317	160136	1516	10	770.5	780.5	181.5	600	170.5							1320	45
1318	400793	3913	10	770.5	780.5	151.5	630	140.5							1321	47.5
1319	330541	3213	10	770.5	780.5	151.5	630	140.5							1322	47.5
1320	220247	2116	10	770.5	780.5	181.5	600	170.5							1323	47.5
1321	350608	3413	10	770.5	780.5	151.5	630	140.5							1324	47.5
1322	250315	2415	10	770.5	780.5	171.5	610	160.5							1325	47.5
1323	260340	2515	10	770.5	780.5	171.5	610	160.5							1326	47.5
1324	340576	3315	10	780.5	790.5	171.5	620	160.5							1327	47.5
1325	280394	2716	10	780.5	790.5	181.5	610	170.5							1328	47.5
1326	360644	3514	10	780.5	790.5	161.5	630	150.5							1329	47.5
1327	380717	3714	10	780.5	790.5	151.5	640	140.5							1330	47.5
1328	420874	4113	10	780.5	790.5	151.5	640	140.5							1331	50
1329	300450	2915	10	780.5	790.5	171.5	620	160.5							1332	50
1330	290421	2815	10	780.5	790.5	171.5	620	160.5							1333	50
1331	320511	3115	10	780.5	790.5	171.5	620	160.5							1334	50
1332	390754	3813	10	780.5	790.5	151.5	640	140.5							1335	50
1333	370680	3614	10	780.5	790.5	151.5	640	140.5							1336	50
1334	430916	4213	10	780.5	790.5	151.5	640	140.5							1337	50
1335	260341	2516	10	780.5	790.5	181.5	610	170.5							1338	50
1336	400794	3914	10	780.5	790.5	161.5	630	150.5							1339	50
1337	310480	3015	10	780.5	790.5	171.5	620	160.5							1340	50
1338	250316	2416	10	780.5	790.5	181.5	610	170.5							1341	47.5
1339	270367	2616	10	780.5	790.5	181.5	610	170.5							1342	47.5
1340	350609	3414	10	780.5	790.5	161.5	630	150.5							1343	47.5
1341	330542	3214	10	780.5	790.5	161.5	630	150.5							1344	47.5
1342	451003	4413	10	790.5	800.5	151.5	650	140.5							1345	47.5
1343	430917	4214	10	790.5	800.5	161.5	640	150.5							1346	47.5
1344	420875	4114	10	790.5	800.5	161.5	640	150.5							1347	47.5
1345	390755	3814	10	790.5	800.5	161.5	640	150.5							1348	47.5
1346	400795	3915	10	790.5	800.5	171.5	630	160.5							1349	47.5
1347	370681	3615	10	790.5	800.5	161.5	640	150.5							1350	47.5
1348	290422	2816	10	790.5	800.5	181.5	620	170.5							1351	47.5
1349	360645	3515	10	790.5	800.5	171.5	630	160.5							1352	47.5
1350	340577	3316	10	790.5	800.5	181.5	620	170.5							1353	47.5
1351	380718	3715	10	790.5	800.5	161.5	640	150.5							1354	47.5
1352	320512	3116	10	790.5	800.5	181.5	620	170.5							1355	47.5
1353	461048	4513	10	790.5	800.5	151.5	650	140.5							1356	47.5
1354	350610	3415	10	790.5	800.5	171.5	630	160.5							1357	47.5
1355	440959	4313	10	790.5	800.5	151.5	650	140.5							1358	47.5
1356	410833	4013	10	790.5	800.5	151.5	650	140.5							1359	47.5
1357	310481	3016	10	790.5	800.5	181.5	620	170.5							1360	47.5
1358	300451	2916	10	790.5	800.5	181.5	620	170.5							1361	45
1359	330543	3215	10	790.5	800.5	171.5	630	160.5							1362	45
1360	410834	4014	10	800.5	810.5	161.5	650	150.5							1363	45
1361	400796	3916	10	800.5	810.5	181.5	630	170.5							1364	45
1362	531391	5213	10	800.5	810.5	151.5	660	140.5							1365	45
1363	360646	3516	10	800.5	810.5	181.5	630	170.5							1366	45
1364	380719	3716	10	800.5	810.5	171.5	640	160.5							1367	45
1365	370682	3616	10	800.5	810.5	171.5	640	160.5							1368	45
1366	451004	4414	10	800.5	810.5	161.5	650	150.5							1369	45
1367	461049	4514	10	800.5	810.5	161.5	650	150.5							1370	45
1368	491189	4813	10	800.5	810.5	151.5	660	140.5							1371	42.5
1369	501238	4913	10	800.5	810.5	151.5	660	140.5							1372	42.5
1370	350611	3416	10	800.5	810.5	181.5	630	170.5							1373	42.5
1371	390756	3815	10	800.5	810.5	171.5	640	160.5							1374	42.5
1372	521339	5113	10	800.5	810.5	141.5	670	130.5							1375	42.5
1373	471094	4613	10	800.5	810.5	151.5	660	140.5							1376	42.5
1374	420876	4115	10	800.5	810.5	171.5	640	160.5							1377	42.5
1375	430918	4215	10	800.5	810.5	171.5	640	160.5							1378	42.5
1376	440960	4314	10	800.5	810.5	161.5	650	150.5							1379	42.5
1377	330544	3216	10	800.5	810.5	181.5	630	170.5							1380	42.5
1378	481141	4713	10	800.5	810.5	151.5	660	140.5							1381	47.5
1379	410835	4015	10	810.5	820.5	171.5	650	160.5							1382	47.5
1380	501239	4914	10	810.5	820.5	161.5	660	150.5							1383	47.5
1381	511288	5013	10	810.5	820.5	151.5	670	140.5							1384	47.5
1382	591724	5813	10	810.5	820.5	141.5	680	130.5							1385	47.5
1383	571609	5613	10	810.5	820.5	141.5	680	130.5							1386	47.5
1384	551498	5413	10	810.5	820.5	141.5	680	130.5							1387	47.5
1385	581666	5713	10	810.5	820.5	141.5	680	130.5							1388	47.5
1386	541444	5313	10	810.5	820.5	141.5	680	130.5							1389	47.5
1387	451005	4415	10	810.5	820.5	171.5	650	160.5							1390	47.5
1388	440961	4315	10	810.5	820.5	171.5	650	160.5							1391	45
1389	390757	3816	10	810.5	820.5	181.5	640	170.5							1392	45
1390	481142	4714	10	810.5	820.5	161.5	660	150.5							1393	45
1391	561553	5513	10	810.5	820.5	151.5	670	140.5							1394	45
1392	531392	5214	10	810.5	820.5	161.5	660	150.5							1395	45
1393	420877	4116	10	810.5	820.5	181.5	640	170.5							1396	45
1394	521340	5114	10	810.5	820.5	151.5	670	140.5							1397	45
1395	461050	4515	10	810.5	820.5	171.5	650	160.5							1398	45
1396	471095	4614	10	810.5	820.5	161.5	660	150.5							1399	45
1397	430919	4216	10	810.5	820.5	181.5	640	170.5							1400	45
1398	491190	4814	10	810.5	820.5	161.5	660	150.5							1401	50
1399	631966	6213	10	820.5	830.5	141.5	690	130.5							1402	50
1400	471096	4615	10	820.5	830.5	171.5	660	160.5							1403	50
1401	440962	4316	10	820.5	830.5	181.5	650	170.5							1404	50
1402	541445	5314	10	820.5	830.5	151.5	680	140.5							1405	50
1403	410836	4016	10	820.5	830.5	181.5	650	170.5							1406	50
1404	451006	4416	10	820.5	830.5	181.5	650	170.5							1407	50
1405	611843	6013	10	820.5	830.5	141.5	690	130.5							1408	50
1406	501240	4915	10	820.5	830.5	171.5	660	160.5							1409	50
1407	571610	5614	10	820.5	830.5	151.5	680	140.5							1410	50
1408	591725	5814	10	820.5	830.5	151.5	680	140.5							1411	45
1409	581667	5714	10	820.5	830.5	151.5	680	140.5							1412	45
1410	531393	5215	10	820.5	830.5	171.5	660	160.5							1413	45
1411	621904	6113	10	820.5	830.5	141.5	690	130.5							1414	45
1412	561554	5514	10	820.5	830.5	161.5	670	150.5							1415	45
1413	491191	4815	10	820.5	830.5	171.5	660	160.5							1416	45
1414	461051	4516	10	820.5	830.5	181.5	650	170.5							1417	45
1415	521341	5115	10	820.5	830.5	161.5	670	150.5							1418	45
1416	511289	5014	10	820.5	830.5	161.5	670	150.5							1419	45
1417	601783	5913	10	820.5	830.5	141.5	690	130.5							1420	45
1418	481143	4715	10	820.5	830.5	171.5	660	160.5							1421	50
1419	631967	6214	10	830.5	840.5	151.5	690	140.5							1422	50
1420	501241	4916	10	830.5	840.5	181.5	660	170.5							1423	50
1421	521342	5116	10	830.5	840.5	171.5	670	160.5							1424	50
1422	511290	5015	10	830.5	840.5	171.5	670	160.5							1425	50
1423	611844	6014	10	830.5	840.5	151.5	690	140.5							1426	50
1424	652093	6413	10	830.5	840.5	141.5	700	130.5							1427	50
1425	581668	5715	10	830.5	840.5	161.5	680	150.5							1428	50
1426	531394	5216	10	830.5	840.5	181.5	660	170.5							1429	50
1427	481144	4716	10	830.5	840.5	181.5	660	170.5							1430	50
1428	591726	5815	10	830.5	840.5	161.5	680	150.5							1431	50
1429	471097	4616	10	830.5	840.5	181.5	660	170.5							1432	50
1430	561555	5515	10	830.5	840.5	171.5	670	160.5							1433	50
1431	621905	6114	10	830.5	840.5	151.5	690	140.5							1434	50
1432	571611	5615	10	830.5	840.5	161.5	680	150.5							1435	50
1433	491192	4816	10	830.5	840.5	181.5	660	170.5							1436	50
1434	601784	5914	10	830.5	840.5	151.5	690	140.5							1437	50
1435	642029	6313	10	830.5	840.5	141.5	700	130.5							1438	50
1436	541446	5315	10	830.5	840.5	161.5	680	150.5							1439	50
1437	551499	5414	10	830.5	840.5	161.5	680	150.5							1440	50
1438	752788	7413	10	840.5	850.5	141.5	710	130.5							1441	42.5
1439	682291	6713	10	840.5	850.5	151.5	700	140.5							1442	42.5
1440	541447	5316	10	840.5	850.5	171.5	680	160.5							1443	42.5
1441	591727	5816	10	840.5	850.5	171.5	680	160.5							1444	42.5
1442	571612	5616	10	840.5	850.5	171.5	680	160.5							1445	42.5
1443	551500	5415	10	840.5	850.5	171.5	680	160.5							1446	42.5
1444	631968	6215	10	840.5	850.5	161.5	690	150.5							1447	42.5
1445	652094	6414	10	840.5	850.5	151.5	700	140.5							1448	42.5
1446	581669	5716	10	840.5	850.5	171.5	680	160.5							1449	42.5
1447	611845	6015	10	840.5	850.5	161.5	690	150.5							1450	42.5
1448	702428	6913	10	840.5	850.5	141.5	710	130.5							1451	52.5
1449	712498	7013	10	840.5	850.5	141.5	710	130.5							1452	52.5
1450	621906	6115	10	840.5	850.5	161.5	690	150.5							1453	52.5
1451	692359	6813	10	840.5	850.5	151.5	700	140.5							1454	52.5
1452	561556	5516	10	840.5	850.5	181.5	670	170.5							1455	52.5
1453	642030	6314	10	840.5	850.5	151.5	700	140.5							1456	52.5
1454	672224	6613	10	840.5	850.5	151.5	700	140.5							1457	52.5
1455	511291	5016	10	840.5	850.5	181.5	670	170.5							1458	52.5
1456	601785	5915	10	840.5	850.5	161.5	690	150.5							1459	52.5
1457	662158	6513	10	840.5	850.5	151.5	700	140.5							1460	52.5
1458	682292	6714	10	850.5	860.5	161.5	700	150.5							1461	47.5
1459	551501	5416	10	850.5	860.5	181.5	680	170.5							1462	47.5
1460	752789	7414	10	850.5	860.5	151.5	710	140.5							1463	47.5
1461	762863	7513	10	850.5	860.5	141.5	720	130.5							1464	47.5
1462	722569	7113	10	850.5	860.5	151.5	710	140.5							1465	47.5
1463	611846	6016	10	850.5	860.5	171.5	690	160.5							1466	47.5
1464	631969	6216	10	850.5	860.5	171.5	690	160.5							1467	47.5
1465	601786	5916	10	850.5	860.5	171.5	690	160.5							1468	47.5
1466	672225	6614	10	850.5	860.5	161.5	700	150.5							1469	47.5
1467	712499	7014	10	850.5	860.5	151.5	710	140.5							1470	47.5
1468	692360	6814	10	850.5	860.5	161.5	700	150.5							1471	52.5
1469	652095	6415	10	850.5	860.5	161.5	700	150.5							1472	52.5
1470	621907	6116	10	850.5	860.5	171.5	690	160.5							1473	52.5
1471	662159	6514	10	850.5	860.5	161.5	700	150.5							1474	52.5
1472	702429	6914	10	850.5	860.5	151.5	710	140.5							1475	52.5
1473	642031	6315	10	850.5	860.5	161.5	700	150.5							1476	52.5
1474	732641	7213	10	850.5	860.5	141.5	720	130.5							1477	52.5
1475	642032	6316	10	860.5	870.5	171.5	700	160.5							1478	52.5
1476	712500	7015	10	860.5	870.5	161.5	710	150.5							1479	52.5
1477	772939	7613	10	860.5	870.5	151.5	720	140.5							1480	52.5
1478	813253	8013	10	860.5	870.5	141.5	730	130.5							1481	47.5
1479	722570	7114	10	860.5	870.5	161.5	710	150.5							1482	47.5
1480	662160	6515	10	860.5	870.5	171.5	700	160.5							1483	47.5
1481	783016	7713	10	860.5	870.5	141.5	730	130.5							1484	47.5
1482	702430	6915	10	860.5	870.5	161.5	710	150.5							1485	47.5
1483	752790	7415	10	860.5	870.5	161.5	710	150.5							1486	47.5
1484	762864	7514	10	860.5	870.5	151.5	720	140.5							1487	47.5
1485	652096	6416	10	860.5	870.5	171.5	700	160.5							1488	47.5
1486	732642	7214	10	860.5	870.5	151.5	720	140.5							1489	47.5
1487	672226	6615	10	860.5	870.5	171.5	700	160.5							1490	47.5
1488	682293	6715	10	860.5	870.5	171.5	700	160.5							1491	50
1489	742714	7313	10	860.5	870.5	151.5	720	140.5							1492	50
1490	692361	6815	10	860.5	870.5	171.5	700	160.5							1493	50
1491	793094	7813	10	860.5	870.5	151.5	720	140.5							1494	50
1492	752791	7416	10	870.5	880.5	171.5	710	160.5							1495	50
1493	692362	6816	10	870.5	880.5	181.5	700	170.5							1496	50
1494	722571	7115	10	870.5	880.5	171.5	710	160.5							1497	50
1495	10017	17	10	870.5	880.5	145.5	736	134.5							1498	50
1496	772940	7614	10	870.5	880.5	161.5	720	150.5							1499	50
1497	742715	7314	10	870.5	880.5	161.5	720	150.5							1500	50
1498	762865	7515	10	870.5	880.5	161.5	720	150.5							1501	45
1499	843499	8313	10	870.5	880.5	141.5	740	130.5							1502	45
1500	793095	7814	10	870.5	880.5	161.5	720	150.5							1503	45
1501	803173	7913	10	870.5	880.5	151.5	730	140.5							1504	45
1502	783017	7714	10	870.5	880.5	151.5	730	140.5							1505	45
1503	672227	6616	10	870.5	880.5	181.5	700	170.5							1506	45
1504	702431	6916	10	870.5	880.5	171.5	710	160.5							1507	45
1505	833416	8213	10	870.5	880.5	141.5	740	130.5							1508	45
1506	712501	7016	10	870.5	880.5	171.5	710	160.5							1509	45
1507	813254	8014	10	870.5	880.5	151.5	730	140.5							1510	45
1508	682294	6716	10	870.5	880.5	181.5	700	170.5							1511	45
1509	823334	8113	10	870.5	880.5	151.5	730	140.5							1512	45
1510	732643	7215	10	870.5	880.5	161.5	720	150.5							1513	45
1511	662161	6516	10	870.5	880.5	181.5	700	170.5							1514	45
1512	30020	217	10	880.5	890.5	145.5	746	134.5							1515	45
1513	803174	7914	10	880.5	890.5	161.5	730	150.5							1516	45
1514	772941	7615	10	880.5	890.5	171.5	720	160.5							1517	45
1515	732644	7216	10	880.5	890.5	171.5	720	160.5							1518	45
1516	873754	8613	10	880.5	890.5	151.5	740	140.5							1519	45
1517	883841	8713	10	880.5	890.5	151.5	740	140.5							1520	45
1518	742716	7315	10	880.5	890.5	171.5	720	160.5							1521	50
1519	863668	8513	10	880.5	890.5	151.5	740	140.5							1522	50
1520	722572	7116	10	880.5	890.5	181.5	710	170.5							1523	50
1521	10018	18	10	880.5	890.5	155.5	736	144.5							1524	50
1522	762866	7516	10	880.5	890.5	171.5	720	160.5							1525	50
1523	813255	8015	10	880.5	890.5	161.5	730	150.5							1526	50
1524	833417	8214	10	880.5	890.5	151.5	740	140.5							1527	50
1525	853583	8413	10	880.5	890.5	151.5	740	140.5							1528	50
1526	823335	8114	10	880.5	890.5	161.5	730	150.5							1529	50
1527	783018	7715	10	880.5	890.5	161.5	730	150.5							1530	50
1528	793096	7815	10	880.5	890.5	171.5	720	160.5							1531	47.5
1529	893929	8813	10	880.5	890.5	151.5	740	140.5							1532	47.5
1530	843500	8314	10	880.5	890.5	151.5	740	140.5							1533	47.5
1531	883842	8714	10	890.5	900.5	161.5	740	150.5							1534	47.5
1532	742717	7316	10	890.5	900.5	181.5	720	170.5							1535	47.5
1533	30021	218	10	890.5	900.5	155.5	746	144.5							1536	47.5
1534	60032	517	10	890.5	900.5	155.5	746	144.5							1537	47.5
1535	873755	8614	10	890.5	900.5	161.5	740	150.5							1538	47.5
1536	772942	7616	10	890.5	900.5	181.5	720	170.5							1539	47.5
1537	803175	7915	10	890.5	900.5	171.5	730	160.5							1540	47.5
1538	863669	8514	10	890.5	900.5	161.5	740	150.5							1541	50
1539	893930	8814	10	890.5	900.5	161.5	740	150.5							1542	50
1540	853584	8414	10	890.5	900.5	161.5	740	150.5							1543	50
1541	833418	8215	10	890.5	900.5	161.5	740	150.5							1544	50
1542	40023	317	10	890.5	900.5	155.5	746	144.5							1545	50
1543	50027	417	10	890.5	900.5	155.5	746	144.5							1546	50
1544	10019	19	10	890.5	900.5	165.5	736	154.5							1547	50
1545	20018	117	10	890.5	900.5	155.5	746	144.5							1548	50
1546	813256	8016	10	890.5	900.5	171.5	730	160.5							1549	50
1547	783019	7716	10	890.5	900.5	171.5	730	160.5							1550	50
1548	70038	617	10	890.5	900.5	155.5	746	144.5							1551	52.5
1549	823336	8115	10	890.5	900.5	171.5	730	160.5							1552	52.5
1550	793097	7816	10	890.5	900.5	181.5	720	170.5							1553	52.5
1551	843501	8315	10	890.5	900.5	161.5	740	150.5							1554	52.5
1552	10020	20	10	900.5	910.5	175.5	736	164.5							1555	52.5
1553	50028	418	10	900.5	910.5	165.5	746	154.5							1556	52.5
1554	90053	817	10	900.5	910.5	155.5	756	144.5							1557	52.5
1555	803176	7916	10	900.5	910.5	181.5	730	170.5							1558	52.5
1556	843502	8316	10	900.5	910.5	171.5	740	160.5							1559	52.5
1557	853585	8415	10	900.5	910.5	171.5	740	160.5							1560	52.5
1558	40024	318	10	900.5	910.5	165.5	746	154.5							1561	50
1559	893931	8815	10	900.5	910.5	171.5	740	160.5							1562	50
1560	904018	8913	10	900.5	910.5	161.5	750	150.5							1563	50
1561	70039	618	10	900.5	910.5	165.5	746	154.5							1564	50
1562	883843	8715	10	900.5	910.5	171.5	740	160.5							1565	50
1563	833419	8216	10	900.5	910.5	171.5	740	160.5							1566	50
1564	80045	717	10	900.5	910.5	155.5	756	144.5							1567	50
1565	30022	219	10	900.5	910.5	165.5	746	154.5							1568	50
1566	873756	8615	10	900.5	910.5	171.5	740	160.5							1569	50
1567	20019	118	10	900.5	910.5	165.5	746	154.5							1570	50
1568	60033	518	10	900.5	910.5	165.5	746	154.5							1571	45
1569	863670	8515	10	900.5	910.5	171.5	740	160.5							1572	45
1570	823337	8116	10	900.5	910.5	181.5	730	170.5							1573	45
1571	934291	9213	10	900.5	910.5	161.5	750	150.5							1574	45
1572	40025	319	10	910.5	920.5	175.5	746	164.5							1575	45
1573	924199	9113	10	910.5	920.5	161.5	760	150.5							1576	45
1574	934292	9214	10	910.5	920.5	171.5	750	160.5							1577	45
1575	863671	8516	10	910.5	920.5	181.5	740	170.5							1578	45
1576	873757	8616	10	910.5	920.5	181.5	740	170.5							1579	45
1577	954478	9413	10	910.5	920.5	161.5	760	150.5							1580	45
1578	944384	9313	10	910.5	920.5	161.5	760	150.5							1581	45
1579	883844	8716	10	910.5	920.5	181.5	740	170.5							1582	45
1580	100062	917	10	910.5	920.5	165.5	756	154.5							1583	45
1581	90054	818	10	910.5	920.5	165.5	756	154.5							1584	45
1582	50029	419	10	910.5	920.5	175.5	746	164.5							1585	45
1583	70040	619	10	910.5	920.5	175.5	746	164.5							1586	45
1584	904019	8914	10	910.5	920.5	171.5	750	160.5							1587	45
1585	893932	8816	10	910.5	920.5	181.5	740	170.5							1588	45
1586	20020	119	10	910.5	920.5	175.5	746	164.5							1589	45
1587	853586	8416	10	910.5	920.5	181.5	740	170.5							1590	45
1588	80046	718	10	910.5	920.5	165.5	756	154.5							1591	45
1589	60034	519	10	910.5	920.5	175.5	746	164.5							1592	45
1590	914108	9013	10	910.5	920.5	161.5	760	150.5							1593	45
1591	30023	220	10	910.5	920.5	175.5	746	164.5							1594	45
1592	40026	320	10	920.5	930.5	185.5	746	174.5							1595	45
1593	90055	819	10	920.5	930.5	175.5	756	164.5							1596	45
1594	140108	1317	10	920.5	930.5	165.5	766	154.5							1597	45
1595	954479	9414	10	920.5	930.5	171.5	760	160.5							1598	45
1596	150122	1417	10	920.5	930.5	165.5	766	154.5							1599	45
1597	904020	8915	10	920.5	930.5	181.5	750	170.5							1600	45
1598	50030	420	10	920.5	930.5	185.5	746	174.5							1601	47.5
1599	110072	1017	10	920.5	930.5	165.5	766	154.5							1602	47.5
1600	924200	9114	10	920.5	930.5	171.5	760	160.5							1603	47.5
1601	974669	9613	10	920.5	930.5	171.5	760	160.5							1604	47.5
1602	944385	9314	10	920.5	930.5	171.5	760	160.5							1605	47.5
1603	60035	520	10	920.5	930.5	185.5	746	174.5							1606	47.5
1604	20021	120	10	920.5	930.5	185.5	746	174.5							1607	47.5
1605	914109	9014	10	920.5	930.5	171.5	760	160.5							1608	47.5
1606	100063	918	10	920.5	930.5	175.5	756	164.5							1609	47.5
1607	80047	719	10	920.5	930.5	175.5	756	164.5							1610	47.5
1608	70041	620	10	920.5	930.5	185.5	746	174.5							1611	47.5
1609	934293	9215	10	920.5	930.5	181.5	750	170.5							1612	47.5
1610	974670	9614	10	930.5	940.5	181.5	760	170.5							1613	47.5
1611	934294	9216	10	930.5	940.5	191.5	750	180.5							1614	47.5
1612	984766	9713	10	930.5	940.5	171.5	770	160.5							1615	47.5
1613	130095	1217	10	930.5	940.5	175.5	766	164.5							1616	47.5
1614	110073	1018	10	930.5	940.5	175.5	766	164.5							1617	47.5
1615	954480	9415	10	930.5	940.5	181.5	760	170.5							1618	47.5
1616	904021	8916	10	930.5	940.5	191.5	750	180.5							1619	47.5
1617	100064	919	10	930.5	940.5	185.5	756	174.5							1620	47.5
1618	140109	1318	10	930.5	940.5	175.5	766	164.5							1621	47.5
1619	924201	9115	10	930.5	940.5	181.5	760	170.5							1622	47.5
1620	150123	1418	10	930.5	940.5	175.5	766	164.5							1623	47.5
1621	120083	1117	10	930.5	940.5	175.5	766	164.5							1624	47.5
1622	944386	9315	10	930.5	940.5	181.5	760	170.5							1625	47.5
1623	914110	9015	10	930.5	940.5	181.5	760	170.5							1626	47.5
1624	90056	820	10	930.5	940.5	185.5	756	174.5							1627	47.5
1625	964573	9513	10	930.5	940.5	171.5	770	160.5							1628	47.5
1626	80048	720	10	930.5	940.5	185.5	756	174.5							1629	47.5
1627	170153	1617	10	930.5	940.5	175.5	766	164.5							1630	47.5
1628	100065	920	10	940.5	950.5	195.5	756	184.5							1631	42.5
1629	140110	1319	10	940.5	950.5	185.5	766	174.5							1632	42.5
1630	1004963	9913	10	940.5	950.5	181.5	770	170.5							1633	42.5
1631	150124	1419	10	940.5	950.5	185.5	766	174.5							1634	42.5
1632	130096	1218	10	940.5	950.5	185.5	766	174.5							1635	42.5
1633	110074	1019	10	940.5	950.5	185.5	766	174.5							1636	42.5
1634	954481	9416	10	940.5	950.5	191.5	760	180.5							1637	42.5
1635	190188	1817	10	940.5	950.5	175.5	776	164.5							1638	42.5
1636	160137	1517	10	940.5	950.5	165.5	786	154.5							1639	42.5
1637	924202	9116	10	940.5	950.5	191.5	760	180.5							1640	42.5
1638	994864	9813	10	940.5	950.5	181.5	770	170.5							1641	42.5
1639	984767	9714	10	940.5	950.5	181.5	770	170.5							1642	42.5
1640	914111	9016	10	940.5	950.5	191.5	760	180.5							1643	42.5
1641	974671	9615	10	940.5	950.5	191.5	760	180.5							1644	42.5
1642	200207	1917	10	940.5	950.5	175.5	776	164.5							1645	42.5
1643	180170	1717	10	940.5	950.5	175.5	776	164.5							1646	42.5
1644	120084	1118	10	940.5	950.5	185.5	766	174.5							1647	42.5
1645	170154	1618	10	940.5	950.5	185.5	766	174.5							1648	42.5
1646	964574	9514	10	940.5	950.5	181.5	770	170.5							1649	42.5
1647	944387	9316	10	940.5	950.5	191.5	760	180.5							1650	42.5
1648	994865	9814	10	950.5	960.5	191.5	770	180.5							1651	40
1649	190189	1818	10	950.5	960.5	185.5	776	174.5							1652	40
1650	1004964	9914	10	950.5	960.5	191.5	770	180.5							1653	40
1651	230270	2217	10	950.5	960.5	175.5	786	164.5							1654	40
1652	170155	1619	10	950.5	960.5	195.5	766	184.5							1655	40
1653	240293	2317	10	950.5	960.5	175.5	786	164.5							1656	40
1654	220248	2117	10	950.5	960.5	175.5	786	164.5							1657	40
1655	964575	9515	10	950.5	960.5	191.5	770	180.5							1658	40
1656	130097	1219	10	950.5	960.5	195.5	766	184.5							1659	40
1657	110075	1020	10	950.5	960.5	195.5	766	184.5							1660	40
1658	140111	1320	10	950.5	960.5	195.5	766	184.5							1661	40
1659	120085	1119	10	950.5	960.5	195.5	766	184.5							1662	40
1660	160138	1518	10	950.5	960.5	175.5	786	164.5							1663	40
1661	984768	9715	10	950.5	960.5	191.5	770	180.5							1664	40
1662	974672	9616	10	950.5	960.5	201.5	760	190.5							1665	40
1663	200208	1918	10	950.5	960.5	185.5	776	174.5							1666	40
1664	150125	1420	10	950.5	960.5	195.5	766	184.5							1667	40
1665	180171	1718	10	950.5	960.5	185.5	776	174.5							1668	40
1666	210227	2017	10	950.5	960.5	175.5	786	164.5							1669	40
1667	190190	1819	10	960.5	970.5	195.5	776	184.5							1670	40
1668	160139	1519	10	960.5	970.5	185.5	786	174.5							1671	45
1669	170156	1620	10	960.5	970.5	205.5	766	194.5							1672	45
1670	280395	2717	10	960.5	970.5	175.5	796	164.5							1673	45
1671	984769	9716	10	960.5	970.5	201.5	770	190.5							1674	45
1672	240294	2318	10	960.5	970.5	185.5	786	174.5							1675	45
1673	130098	1220	10	960.5	970.5	205.5	766	194.5							1676	45
1674	1004965	9915	10	960.5	970.5	201.5	770	190.5							1677	45
1675	260342	2517	10	960.5	970.5	175.5	796	164.5							1678	45
1676	290423	2817	10	960.5	970.5	165.5	806	154.5							1679	45
1677	220249	2118	10	960.5	970.5	185.5	786	174.5							1680	45
1678	994866	9815	10	960.5	970.5	201.5	770	190.5							1681	45
1679	120086	1120	10	960.5	970.5	205.5	766	194.5							1682	45
1680	964576	9516	10	960.5	970.5	201.5	770	190.5							1683	45
1681	270368	2617	10	960.5	970.5	175.5	796	164.5							1684	45
1682	230271	2218	10	960.5	970.5	185.5	786	174.5							1685	45
1683	210228	2018	10	960.5	970.5	185.5	786	174.5							1686	45
1684	250317	2417	10	960.5	970.5	175.5	796	164.5							1687	45
1685	180172	1719	10	960.5	970.5	195.5	776	184.5							1688	45
1686	200209	1919	10	960.5	970.5	195.5	776	184.5							1689	45
1687	994867	9816	10	970.5	980.5	211.5	770	200.5							1690	45
1688	190191	1820	10	970.5	980.5	205.5	776	194.5							1691	45
1689	160140	1520	10	970.5	980.5	195.5	786	184.5							1692	45
1690	230272	2219	10	970.5	980.5	195.5	786	184.5							1693	45
1691	1004966	9916	10	970.5	980.5	211.5	770	200.5							1694	45
1692	240295	2319	10	970.5	980.5	195.5	786	184.5							1695	45
1693	350612	3417	10	970.5	980.5	165.5	816	154.5							1696	45
1694	270369	2618	10	970.5	980.5	185.5	796	174.5							1697	45
1695	260343	2518	10	970.5	980.5	185.5	796	174.5							1698	45
1696	290424	2818	10	970.5	980.5	175.5	806	164.5							1699	45
1697	220250	2119	10	970.5	980.5	195.5	786	184.5							1700	45
1698	280396	2718	10	970.5	980.5	185.5	796	174.5							1701	47.5
1699	210229	2019	10	970.5	980.5	195.5	786	184.5							1702	47.5
1700	310482	3017	10	970.5	980.5	175.5	806	164.5							1703	47.5
1701	250318	2418	10	970.5	980.5	185.5	796	174.5							1704	47.5
1702	200210	1920	10	970.5	980.5	205.5	776	194.5							1705	47.5
1703	300452	2917	10	970.5	980.5	175.5	806	164.5							1706	47.5
1704	180173	1720	10	970.5	980.5	205.5	776	194.5							1707	47.5
1705	320513	3117	10	970.5	980.5	175.5	806	164.5							1708	47.5
1706	330545	3217	10	970.5	980.5	165.5	816	154.5							1709	47.5
1707	360647	3517	10	980.5	990.5	175.5	816	164.5							1710	47.5
1708	230273	2220	10	980.5	990.5	205.5	786	194.5							1711	45
1709	220251	2120	10	980.5	990.5	205.5	786	194.5							1712	45
1710	350613	3418	10	980.5	990.5	175.5	816	164.5							1713	45
1711	300453	2918	10	980.5	990.5	185.5	806	174.5							1714	45
1712	240296	2320	10	980.5	990.5	205.5	786	194.5							1715	45
1713	390758	3817	10	980.5	990.5	165.5	826	154.5							1716	45
1714	270370	2619	10	980.5	990.5	195.5	796	184.5							1717	45
1715	340578	3317	10	980.5	990.5	185.5	806	174.5							1718	45
1716	400797	3917	10	980.5	990.5	175.5	816	164.5							1719	45
1717	330546	3218	10	980.5	990.5	175.5	816	164.5							1720	45
1718	370683	3617	10	980.5	990.5	175.5	816	164.5							1721	42.5
1719	320514	3118	10	980.5	990.5	185.5	806	174.5							1722	42.5
1720	290425	2819	10	980.5	990.5	185.5	806	174.5							1723	42.5
1721	310483	3018	10	980.5	990.5	185.5	806	174.5							1724	42.5
1722	250319	2419	10	980.5	990.5	195.5	796	184.5							1725	42.5
1723	260344	2519	10	980.5	990.5	195.5	796	184.5							1726	42.5
1724	210230	2020	10	980.5	990.5	205.5	786	194.5							1727	42.5
1725	280397	2719	10	980.5	990.5	195.5	796	184.5							1728	42.5
1726	290426	2820	10	990.5	1000.5	195.5	806	184.5							1729	42.5
1727	310484	3019	10	990.5	1000.5	195.5	806	184.5							1730	42.5
1728	370684	3618	10	990.5	1000.5	185.5	816	174.5							1731	50
1729	270371	2620	10	990.5	1000.5	205.5	796	194.5							1732	50
1730	300454	2919	10	990.5	1000.5	195.5	806	184.5							1733	50
1731	340579	3318	10	990.5	1000.5	195.5	806	184.5							1734	50
1732	320515	3119	10	990.5	1000.5	195.5	806	184.5							1735	50
1733	260345	2520	10	990.5	1000.5	205.5	796	194.5							1736	50
1734	390759	3818	10	990.5	1000.5	175.5	826	164.5							1737	50
1735	430920	4217	10	990.5	1000.5	175.5	826	164.5							1738	50
1736	420878	4117	10	990.5	1000.5	175.5	826	164.5							1739	50
1737	250320	2420	10	990.5	1000.5	205.5	796	194.5							1740	50
1738	440963	4317	10	990.5	1000.5	165.5	836	154.5							1741	47.5
1739	360648	3518	10	990.5	1000.5	185.5	816	174.5							1742	47.5
1740	410837	4017	10	990.5	1000.5	165.5	836	154.5							1743	47.5
1741	350614	3419	10	990.5	1000.5	185.5	816	174.5							1744	47.5
1742	330547	3219	10	990.5	1000.5	185.5	816	174.5							1745	47.5
1743	280398	2720	10	990.5	1000.5	205.5	796	194.5							1746	47.5
1744	400798	3918	10	990.5	1000.5	185.5	816	174.5							1747	47.5
1745	380720	3717	10	990.5	1000.5	185.5	816	174.5							1748	47.5
1746	380721	3718	10	1000.5	1010.5	195.5	816	184.5							1749	47.5
1747	310485	3020	10	1000.5	1010.5	205.5	806	194.5							1750	47.5
1748	370685	3619	10	1000.5	1010.5	195.5	816	184.5							1751	45
1749	420879	4118	10	1000.5	1010.5	185.5	826	174.5							1752	45
1750	360649	3519	10	1000.5	1010.5	195.5	816	184.5							1753	45
1751	430921	4218	10	1000.5	1010.5	185.5	826	174.5							1754	45
1752	350615	3420	10	1000.5	1010.5	195.5	816	184.5							1755	45
1753	410838	4018	10	1000.5	1010.5	175.5	836	164.5							1756	45
1754	300455	2920	10	1000.5	1010.5	205.5	806	194.5							1757	45
1755	440964	4318	10	1000.5	1010.5	175.5	836	164.5							1758	45
1756	320516	3120	10	1000.5	1010.5	205.5	806	194.5							1759	45
1757	491193	4817	10	1000.5	1010.5	165.5	846	154.5							1760	45
1758	340580	3319	10	1000.5	1010.5	205.5	806	194.5							1761	50
1759	501242	4917	10	1000.5	1010.5	165.5	846	154.5							1762	50
1760	481145	4717	10	1000.5	1010.5	165.5	846	154.5							1763	50
1761	390760	3819	10	1000.5	1010.5	185.5	826	174.5							1764	50
1762	400799	3919	10	1000.5	1010.5	195.5	816	184.5							1765	50
1763	471098	4617	10	1000.5	1010.5	165.5	846	154.5							1766	50
1764	330548	3220	10	1000.5	1010.5	195.5	816	184.5							1767	50
1765	511292	5017	10	1010.5	1020.5	165.5	856	154.5							1768	50
1766	360650	3520	10	1010.5	1020.5	205.5	816	194.5							1769	50
1767	380722	3719	10	1010.5	1020.5	205.5	816	194.5							1770	50
1768	491194	4818	10	1010.5	1020.5	175.5	846	164.5							1771	42.5
1769	370686	3620	10	1010.5	1020.5	205.5	816	194.5							1772	42.5
1770	340581	3320	10	1010.5	1020.5	215.5	806	204.5							1773	42.5
1771	461052	4517	10	1010.5	1020.5	185.5	836	174.5							1774	42.5
1772	521343	5117	10	1010.5	1020.5	175.5	846	164.5							1775	42.5
1773	501243	4918	10	1010.5	1020.5	175.5	846	164.5							1776	42.5
1774	420880	4119	10	1010.5	1020.5	195.5	826	184.5							1777	42.5
1775	481146	4718	10	1010.5	1020.5	175.5	846	164.5							1778	42.5
1776	390761	3820	10	1010.5	1020.5	195.5	826	184.5							1779	42.5
1777	451007	4417	10	1010.5	1020.5	185.5	836	174.5							1780	42.5
1778	410839	4019	10	1010.5	1020.5	185.5	836	174.5							1781	52.5
1779	471099	4618	10	1010.5	1020.5	175.5	846	164.5							1782	52.5
1780	400800	3920	10	1010.5	1020.5	205.5	816	194.5							1783	52.5
1781	531395	5217	10	1010.5	1020.5	175.5	846	164.5							1784	52.5
1782	430922	4219	10	1010.5	1020.5	195.5	826	184.5							1785	52.5
1783	440965	4319	10	1010.5	1020.5	185.5	836	174.5							1786	52.5
1784	581670	5717	10	1020.5	1030.5	175.5	856	164.5							1787	52.5
1785	471100	4619	10	1020.5	1030.5	185.5	846	174.5							1788	52.5
1786	380723	3720	10	1020.5	1030.5	215.5	816	204.5							1789	52.5
1787	501244	4919	10	1020.5	1030.5	185.5	846	174.5							1790	52.5
1788	430923	4220	10	1020.5	1030.5	205.5	826	194.5							1791	50
1789	461053	4518	10	1020.5	1030.5	195.5	836	184.5							1792	50
1790	511293	5018	10	1020.5	1030.5	175.5	856	164.5							1793	50
1791	410840	4020	10	1020.5	1030.5	195.5	836	184.5							1794	50
1792	440966	4320	10	1020.5	1030.5	195.5	836	184.5							1795	50
1793	521344	5118	10	1020.5	1030.5	185.5	846	174.5							1796	50
1794	491195	4819	10	1020.5	1030.5	185.5	846	174.5							1797	50
1795	420881	4120	10	1020.5	1030.5	205.5	826	194.5							1798	50
1796	451008	4418	10	1020.5	1030.5	195.5	836	184.5							1799	50
1797	591728	5817	10	1020.5	1030.5	175.5	856	164.5							1800	50
1798	541448	5317	10	1020.5	1030.5	175.5	856	164.5							1801	50
1799	481147	4719	10	1020.5	1030.5	185.5	846	174.5							1802	50
1800	531396	5218	10	1020.5	1030.5	185.5	846	174.5							1803	50
1801	571613	5617	10	1020.5	1030.5	175.5	856	164.5							1804	50
1802	561557	5517	10	1020.5	1030.5	175.5	856	164.5							1805	50
1803	581671	5718	10	1030.5	1040.5	185.5	856	174.5							1806	50
1804	471101	4620	10	1030.5	1040.5	195.5	846	184.5							1807	50
1805	531397	5219	10	1030.5	1040.5	195.5	846	184.5							1808	50
1806	621908	6117	10	1030.5	1040.5	175.5	866	164.5							1809	50
1807	571614	5618	10	1030.5	1040.5	185.5	856	174.5							1810	50
1808	642033	6317	10	1030.5	1040.5	165.5	876	154.5							1811	47.5
1809	491196	4820	10	1030.5	1040.5	195.5	846	184.5							1812	47.5
1810	551502	5417	10	1030.5	1040.5	175.5	866	164.5							1813	47.5
1811	561558	5518	10	1030.5	1040.5	185.5	856	174.5							1814	47.5
1812	511294	5019	10	1030.5	1040.5	185.5	856	174.5							1815	47.5
1813	631970	6217	10	1030.5	1040.5	175.5	866	164.5							1816	47.5
1814	481148	4720	10	1030.5	1040.5	195.5	846	184.5							1817	47.5
1815	451009	4419	10	1030.5	1040.5	205.5	836	194.5							1818	47.5
1816	591729	5818	10	1030.5	1040.5	185.5	856	174.5							1819	47.5
1817	601787	5917	10	1030.5	1040.5	175.5	866	164.5							1820	47.5
1818	501245	4920	10	1030.5	1040.5	195.5	846	184.5							1821	45
1819	611847	6017	10	1030.5	1040.5	175.5	866	164.5							1822	45
1820	461054	4519	10	1030.5	1040.5	205.5	836	194.5							1823	45
1821	541449	5318	10	1030.5	1040.5	185.5	856	174.5							1824	45
1822	521345	5119	10	1030.5	1040.5	195.5	846	184.5							1825	45
1823	692363	6817	10	1040.5	1050.5	165.5	886	154.5							1826	45
1824	571615	5619	10	1040.5	1050.5	195.5	856	184.5							1827	45
1825	551503	5418	10	1040.5	1050.5	185.5	866	174.5							1828	45
1826	642034	6318	10	1040.5	1050.5	175.5	876	164.5							1829	45
1827	511295	5020	10	1040.5	1050.5	195.5	856	184.5							1830	45
1828	541450	5319	10	1040.5	1050.5	195.5	856	184.5							1831	50
1829	672228	6617	10	1040.5	1050.5	165.5	886	154.5							1832	50
1830	521346	5120	10	1040.5	1050.5	205.5	846	194.5							1833	50
1831	682295	6717	10	1040.5	1050.5	165.5	886	154.5							1834	50
1832	591730	5819	10	1040.5	1050.5	195.5	856	184.5							1835	50
1833	621909	6118	10	1040.5	1050.5	185.5	866	174.5							1836	50
1834	581672	5719	10	1040.5	1050.5	195.5	856	184.5							1837	50
1835	601788	5918	10	1040.5	1050.5	185.5	866	174.5							1838	50
1836	451010	4420	10	1040.5	1050.5	215.5	836	204.5							1839	50
1837	561559	5519	10	1040.5	1050.5	195.5	856	184.5							1840	50
1838	631971	6218	10	1040.5	1050.5	185.5	866	174.5							1841	50
1839	611848	6018	10	1040.5	1050.5	185.5	866	174.5							1842	50
1840	652097	6417	10	1040.5	1050.5	175.5	876	164.5							1843	50
1841	662162	6517	10	1040.5	1050.5	165.5	886	154.5							1844	50
1842	531398	5220	10	1040.5	1050.5	205.5	846	194.5							1845	50
1843	461055	4520	10	1040.5	1050.5	215.5	836	204.5							1846	50
1844	642035	6319	10	1050.5	1060.5	185.5	876	174.5							1847	50
1845	601789	5919	10	1050.5	1060.5	195.5	866	184.5							1848	50
1846	692364	6818	10	1050.5	1060.5	175.5	886	164.5							1849	50
1847	541451	5320	10	1050.5	1060.5	205.5	856	194.5							1850	50
1848	551504	5419	10	1050.5	1060.5	195.5	866	184.5							1851	50
1849	702432	6917	10	1050.5	1060.5	175.5	886	164.5							1852	50
1850	611849	6019	10	1050.5	1060.5	195.5	866	184.5							1853	50
1851	662163	6518	10	1050.5	1060.5	175.5	886	164.5							1854	50
1852	652098	6418	10	1050.5	1060.5	185.5	876	174.5							1855	50
1853	732645	7217	10	1050.5	1060.5	165.5	896	154.5							1856	50
1854	682296	6718	10	1050.5	1060.5	175.5	886	164.5							1857	50
1855	581673	5720	10	1050.5	1060.5	205.5	856	194.5							1858	50
1856	712502	7017	10	1050.5	1060.5	175.5	886	164.5							1859	50
1857	672229	6618	10	1050.5	1060.5	175.5	886	164.5							1860	50
1858	561560	5520	10	1050.5	1060.5	205.5	856	194.5							1861	45
[truncated: 8,141 more rows]

[truncated: 8 more sheets: Sample_ Exp3_InependentGroup, Sample_Exp4, Sample_Exp5, Sample_Exp11, Sample_Exp7, Sample_Exp8, Sample_Exp9, Sample_Exp12]
